# Supplementary material for: The impact of environmental regulation on carbon emissions and its mechanisms in Chinese cities
Source: Sci Rep. 2025 Nov 24;15:41665. doi: 10.1038/s41598-025-25556-6 (PMC12644742; doi:10.1038/s41598-025-25556-6)
Supplement: Supplementary file 1 — Supplementary Material 1 [file 41598_2025_25556_MOESM1_ESM.xlsx]

## Sheet: Raw Data
province	provincecode	city	citycode	Longitude	Latitude	year	CE	ER	Tec	FDI	GDP	Pop	Str	Cap	Local Government General Budgetary Expenditure	Local Government General Budgetary Revenue	Lab	Per Capita Gross Regional Produc	Industrial Soot and Dust Emissions	Total Population at Year-End	Green Coverage Ratio in Built-up Areas (Municipal District, %)	Green Coverage Area in Built-up Areas (Municipal District, hectares)	Centralized Treatment Rate of Sewage Treatment Plants	Harmless Disposal Rate of Municipal Solid Waste	Land Area of Administrative Region	Air Circulation Coefficient	PM25	Cumulative Precipitation	Cumulative Sunshine Duration	Average Humidity	Average Wind Speed	Average Temperature	count_sum	solidwaste	greenarea	SO2	water	Mean Green Coverage Ratio in Built-up Areas (Municipal District, %)
Beijing	110000	Beijing	110000	116.408	39.904	2003	5484.48	0.846389	777	214675	36631000	683.821	35.81	21571000	7348043	5925388	703.28	32061	32145	1148.82	40.9	48267	50	74	16800	2323.85	45.7693	475.956	2254.45	59.8843	2.23269	11.1256		71	1.083e+09	114012	13107	37.2585
Beijing	110000	Beijing	110000	116.408	39.904	2004	6703.85	0.846983	903	308354	42833100	692.196	37.6	25283000	8982756	7444874	854.07	37058	29220	1162.89	40.21	45.11	54	80	16800	2395.71	35.5634	535.634	2531.77	53.7837	2.18067	11.4992		71	1.245e+09	114012	13107	37.2585
Beijing	110000	Beijing	110000	116.408	39.904	2005	7629.32	0.87983	1343	352638	68863101	719.5	29.43	28272000	10583114	9192098	878.05	45444	17688	1180.7	38	39.96	62.4	81.2	16410	2992.27	39.8054	453.266	2598.04	51.612	2.19173	11.0851	98	68	1.137e+09	105473	12813	37.2585
Beijing	110000	Beijing	110000	116.408	39.904	2006	12884	0.895285	1601	455191	78702835	729.754	27.84	33715013	12968389	11171514	513.79	50467	14648	1197.6	44.34	47.18	92.48	74.57	16411	1413.5	48.7961	430.133	2271.72	54.2106	2.08123	11.544	143	80.79	1.423e+09	93755	10170	37.2585
Beijing	110000	Beijing	110000	116.408	39.904	2007	13944	0.862694	2197	506572	93533200	739.297	26.83	39665657	16495023	14926380	544.38	58204	20534	1213.26	37.37	40.54	69.56	95.73	16411	2313.95	43.1501	489.252	2425.1	56.0636	2.02064	12.0786	114	74.82	1.210e+09	82909	9134	37.2585
Beijing	110000	Beijing	110000	116.408	39.904	2008	13796	0.863927	3316	741978	1.049e+08	792.06	25.68	38485466	19592857	18373238	570.26	63029	19983	1299.85	37.15	40.55	74.52	97.71	16411	2333.57	46.7344	590.64	2415.91	56.0086	2.07475	11.1144	134	66.43	1.232e+09	57783	8367	37.2585
Beijing	110000	Beijing	110000	116.408	39.904	2009	14296	0.854586	3794	612094	1.215e+08	759.143	23.5	48584051	23193658	20268089	619.35	70452	19077	1245.83	47.68	52.52	77.85	98.22	16411	2747.82	43.0125	453.754	2544.98	54.1808	2.14548	11.0784	136	68.87	1.807e+09	59922	8713	37.2585
Beijing	110000	Beijing	110000	116.408	39.904	2010	15185	0.830172	4514	1084872	1.411e+08	766.437	24.01	54935179	27173174	23539301	646.63	75943	21266	1257.8	55.1	53	80.98	96.95	16411	2311.32	42.2994	520.531	2393.52	56.1915	2.20454	10.1584	125	65.82	1.902e+09	56844	8198	37.2585
Beijing	110000	Beijing	110000	116.408	39.904	2011	14992	0.895626	5827	705447	1.625e+08	778.685	23.09	58515201	32452264	30062751	685.9	81658	29405	1277.9	51.59	63506	81.68	98.24	16411	3338.25	47.326	522.52	2504.29	53.6466	2.09661	10.8715	133	66.26	1.819e+09	61299	8633	37.2585
Beijing	110000	Beijing	110000	116.408	39.904	2012	15454	0.878662	7017	804160	1.788e+08	790.628	22.7	64165795	36853076	33149340	717.4	87475	30844	1297.5	51.92	65470	83	99.12	16411	2135.04	40.5366	671.51	2474.45	55.1408	2.12347	10.2923	120	78.96	1.958e+09	59330	9190	37.2585
Beijing	110000	Beijing	110000	116.408	39.904	2013	14624	0.87594	9612	852418	1.950e+08	802.084	22.32	69826696	41736563	36611097	742.3	148181	27182	1316.3	51.1	66750	84.6	99.3	16411	1431.03	52.8045	517.549	2441.44	58.1488	2.00269	10.7847	138	86.58	2.041e+09	52041	9486	37.2585
Beijing	110000	Beijing	110000	116.408	39.904	2014	14549	0.893332	12114	904085	2.133e+08	812.504	21.31	75114785	45246690	40271609	755.86	99995	22710	1333.4	60.41	83729	86.1	99.59	16411	2180.37	51.2945	455.254	2354.01	53.6341	1.87597	11.9021	158	87.67	2.691e+09	40347	9174	37.2585
Beijing	110000	Beijing	110000	116.408	39.904	2015	13995	0.899446	13657	1299635	2.301e+08	819.694	19.74	79409699	57377011	47238597	777.34	106497	12987	1345.2	38.9669	3235.24	87.9	99.8	16411	2150.6	47.8096	534.387	2360.05	56.4397	1.88941	14.8254	129	83.33	2.950e+09	22070	8978	37.2585
Beijing	110000	Beijing	110000	116.408	39.904	2016	14169	0.898841	16844	1302858	2.567e+08	830.54	19.26	78887000	64066737	50812595	791.52	118198	7874	1363	61.58	87450	90	99.84	16411	2680.79	40.4209	641.812	2494.86	55.7229	1.92079	11.499	202	95.7795	3.007e+09	10257	8515	37.2585
Beijing	110000	Beijing	110000	116.408	39.904	2017	14511	0.921655	19545	2433000	2.988e+08	828.355	14.0584	1.189e+08	68194936	54307875	812.86	136172	4282	1359	48.42	3235.24	92.4	99.88	16406	2140.15	35.6176	577.957	2649.4	53.5292	1.90476	11.9178	142	74.01	3.102e+09	3799	8494	37.2585
Beijing	110000	Beijing	110000	116.408	39.904	2018	14908	0.968678	24051	2.24874e+06	3.032e+08	838.718	18.63	1.192e+08	74675240	57859175	819.3	140211	15343	1376	48.44	85286	93.4	99.94	16406	3414.84	32.3663	549.256	2564.55	52.9157	1.89822	11.4292	186	68.93	3.262e+08	1554	8422	37.2585
Beijing	110000	Beijing	110000	116.408	39.904	2019	14960	0.983876	17771	2.27468e+06	3.537e+08	851.31	16.16	1.366e+08	74082503	58170994	791.3	164220	3349	1397	38.9669	3235.24	73.2484	99.98	16410	2680.79		452.181	2583.09	51.9725	1.87943	11.8918	172	63.93	8.231e+09	1132	7716	37.2585
Beijing	110000	Beijing	110000	116.408	39.904	2020	13552	0.761923	18056	2.17387e+06	3.610e+08	1167.58	15.83	1.460e+08	71161762	54838866	7399399	164889	4376	1916	48.96	3235.24	73.2484	100	16410	2037.09		566.901	2680.51	55.5168	1.83491	11.4694	181	78.4346	35720	988	47554.4	37.2585
Tianjin	120000	Tianjin	120000	117.201	39.0842	2003	4563.88	0.680757	234	163325	24476600	776.846	50.88	10466915	3120771	2045295	191.01	26532	86525	926	31.04	15115	44	61	11920	1953.46	70.3398	561.74	2079.94	63.745	2.47871	12.669		96	4.161e+08	230171	21605	37.2585
Tianjin	120000	Tianjin	120000	117.201	39.0842	2004	5330	0.685996	217	247243	29318800	782.341	53.21	12589831	3750212	2461800	193.91	31550	68584	932.55	35.02	18.63	54	61	11920	2591.21	55.3975	573.739	2310.39	58.7866	2.51884	13.0575		97	5.094e+08	201410	22628	37.2585
Tianjin	120000	Tianjin	120000	117.201	39.0842	2005	5881.72	0.645945	298	332885	36976200	788.012	55.47	15168405	4421207	3318507	194.12	35783	76601	939.31	36	20.45	62.61	80.29	11920	2900.01	65.7716	536.833	2396.52	56.5298	2.58261	12.6765	61	98.27	5.369e+08	241174	30081	37.2585
Tianjin	120000	Tianjin	120000	117.201	39.0842	2006	10991	0.644676	401	413077	43591500	796.249	57.08	18497987	5431219	4170479	195	41163	66920	948.89	5.55	21.21	73.9	85.06	11917	1390.29	79.8111	466.324	2130.9	61.138	2.48599	13.0072	100	98.41	1.100e+08	232282	22978	37.2585
Tianjin	120000	Tianjin	120000	117.201	39.0842	2007	12057	0.603041	455	527776	50504000	815.561	57.27	23886353	6743262	5404390	200.22	46122	62714	959.1	34.93	19.91	78.21	93.31	11760	1912.85	68.4009	540.413	2272.44	61.6699	2.39219	13.4963	100	98.42	3.739e+08	224775	21444	37.2585
Tianjin	120000	Tianjin	120000	117.201	39.0842	2008	12944	0.612509	414	341868	63543800	823.869	60.13	34041057	8677245	6756186	200.61	55473	58465	968.87	38.9669	3235.24	79	93.5	11760	2535.38	77.0903	628.184	2317.51	58.5846	2.42088	12.9473	150	98.21	8.667e+08	209844	20433	37.2585
Tianjin	120000	Tianjin	120000	117.201	39.0842	2009	14079	0.583007	629	901985	75218500	833.197	53.02	50063247	11242778	8219916	201.65	62574	58687	979.84	30.31	21.63	80.1	94.3	11760	2484.59	76.1021	562.585	2398.09	57.8824	2.34573	12.5954	90	98.31	5.219e+08	172980	19441	37.2585
Tianjin	120000	Tianjin	120000	117.201	39.0842	2010	14316	0.553378	730	383074	92244600	837.457	52.47	65114200	13768395	10688093	205.65	72994	53831	984.85	32.04	24	83	100	11760	2032.81	68.8692	510.004	2298.91	58.3758	2.48629	11.8077	150	98.57	5.266e+08	217620	19680	37.2585
Tianjin	120000	Tianjin	120000	117.201	39.0842	2011	15755	0.671033	1023	1305602	1.131e+08	847.279	52.43	74836973	17963333	14551299	268.24	85213	65333	996.4	34.51	24537	86.75	100	11760	3693.96	80.0869	579.005	2389.97	55.7533	2.32094	12.5825	43	99.79	6.825e+08	221897	19795	37.2585
Tianjin	120000	Tianjin	120000	117.201	39.0842	2012	17285	0.657944	1474	1501633	1.289e+08	844.558	51.68	83402588	21432125	17600201	289.1	93173	59036	993.2	34.89	25191	87.4	99.8	11760	2209.93	66.8716	812.694	2373.47	58.3543	2.31005	12.0628	84	99.62	6.846e+08	215481	19117	37.2585
Tianjin	120000	Tianjin	120000	117.201	39.0842	2013	13541.5	0.659913	2091	1682897	1.437e+08	842.494	50.64	1.009e+08	25492061	20790716	302.4	143129	62766	1004	35.4	26101	89.2	96.8	11917	1358.99	83.6076	451.045	2345.6	61.5469	2.30552	12.3815	96	99.39	7.279e+08	207793	18692	37.2585
Tianjin	120000	Tianjin	120000	117.201	39.0842	2014	18438	0.68025	2228	1886676	1.573e+08	853.151	49.38	1.163e+08	28846993	23903518	299.96	105231	112129	1016.7	41.82	30860	100	96.23	11917	1921.86	77.6691	451.15	2347.19	59.2695	2.21807	13.6795	114	98.91	7.652e+08	195395	19011	37.2585
Tianjin	120000	Tianjin	120000	117.201	39.0842	2015	18190	0.700835	3182	2113444	1.654e+08	861.71	46.58	1.305e+08	32323500	26671100	294.78	107960	73795	1026.9	32.65	28406	99	99	11917	2105.84	67.6292	532.334	2339.23	60.0966	2.30065	15.2871	62	98.58	8.865e+08	154605	18973	37.2585
Tianjin	120000	Tianjin	120000	117.201	39.0842	2016	18113	0.675116	4659	3082563	1.789e+08	876.059	42.33	1.276e+08	36994300	27235000	286.04	115053	57280	1044	32.81	33069	73.2484	94	11917	2609.05	62.5536	651.868	2480.39	59.6468	2.36111	13.3633	115	98.99	9.630e+08	54539	18022	37.2585
Tianjin	120000	Tianjin	120000	117.201	39.0842	2017	17464	0.67102	3963	1060784	1.235e+09	881.094	47.1993	4.122e+08	32808795	23101109	269.48	87280	44480	1050	36.72	40069	73.2484	94.4	11917	2042.04	54.7411	540.161	2611.93	56.6113	2.36424	13.8455	86	98.87	1.198e+09	42323	18107	37.2585
Tianjin	120000	Tianjin	120000	117.201	39.0842	2018	17059	0.774041	4135	911248	1.881e+08	920.068	40.46	79908841	31045305	21061890	259.99	120711	34837	1082	38.03	46499	73.2484	98.37	11760	3184.7	48.28	605.665	2569.06	56.8031	2.38557	13.3097	142	98.9	1.093e+08	32937	17729	37.2585
Tianjin	120000	Tianjin	120000	117.201	39.0842	2019	17448	0.543339	2691	958449	1.410e+08	925.88	35.23	63314509	35087128	24102520	269.35	90371	29538	1108	38.9669	3235.24	73.2484	84.4999	11967	2609.05		458.292	2580.53	54.5028	2.31541	13.805	146	90.2752	3.782e+09	64892.2	23890.9	37.2585
Tianjin	120000	Tianjin	120000	117.201	39.0842	2020	17367	0.774407	2501	819718	1.408e+08	981.031	34.11	64675688	31513505	19231103	2553324	101614	10053	1174	37.59	3235.24	73.2484	100	11967	2037.09		648.478	2641.57	58.6979	2.26146	13.513	111	98.993	12114	9756	23207.1	37.2585
Hebei	130000	Shijiazhuang	130100	114.515	38.0423	2003	3466.62	0.692107	30	25414	13779438	574.527	48.25	5349800	802274	493429	88.27	15188	91248	910.51	32.89	4638	28	61	15848	1608.28	67.3382	559.139	2272.92	65.8238	2.16046	12.0509		88	11144551	212073	19204	37.2585
Hebei	130000	Shijiazhuang	130100	114.515	38.0423	2004	4126	0.613538	25	35199	16334594	578.969	48.63	7167336	929683	561644	87.28	17871	92916	917.55	31.9	22.45	33	100	15848	2023.31	61.4576	499.386	2588.74	58.2288	2.5085	12.6016		91	14304877	186269	25852	37.2585
Hebei	130000	Shijiazhuang	130100	114.515	38.0423	2005	3531.81	0.660452	33	43931	17867750	585.121	48.45	9290289	1081627	658796	87.41	18671	89649	927.3	33	24.14	36.6	100	15848	1482.53	68.6565	473.236	2681.88	56.1115	2.47231	12.4088	83	91.75	15745410	181472	24188	37.2585
Hebei	130000	Shijiazhuang	130100	114.515	38.0423	2006	8217	0.579453	36	49379	20266320	592.819	48.35	10994463	1282462	773736	87.11	21000	86665	939.5	36.15	28.58	78.6	100	15848	1190.42	86.4597	479.538	2261.27	59.7467	2.45757	12.8604	93	95.84	18636613	209879	24196	37.2585
Hebei	130000	Shijiazhuang	130100	114.515	38.0423	2007	7947	0.521269	46	32716	23607230	602.631	43.7334	13901235	1631692	958720	86.28	24243	78295	955.05	37.01	29.61	70.63	100	15848	1799.63	71.5233	513.578	2328.65	59.3346	2.30496	13.0627	74	95.47	18677039	197227	25734	37.2585
Hebei	130000	Shijiazhuang	130100	114.515	38.0423	2008	7936	0.699894	63	83619	28383712	609.844	50.19	17310339	1937869	1100366	84.76	28923	39344	966.48	39.26	27.92	77	100	15848	1840.06	72.0912	548.079	2372.75	56.4079	2.36048	12.5781	89	90.77	21756722	170950	20957	37.2585
Hebei	130000	Shijiazhuang	130100	114.515	38.0423	2009	7523	0.733193	88	54350	30012797	616.74	49.58	24363602	2409171	1259614	83.5	30428	31305	977.41	41.53	33.89	83.28	100	15848	2619.23	70.6518	563.22	2449.22	55.9492	2.39508	12.4439	91	92.5	29048227	143523	19045	37.2585
Hebei	130000	Shijiazhuang	130100	114.515	38.0423	2010	7632	0.708964	116	87409	34010186	624.154	48.63	29579966	3051647	1636303	84.15	33915	32631	989.16	43.01	36	95.3	100	15848	1923.54	77.1562	459.445	2323.86	57.1833	2.48466	12.1008	83	93.36	35308862	137934	19254	37.2585
Hebei	130000	Shijiazhuang	130100	114.515	38.0423	2011	8292	0.6706	138	36726	40826833	629.291	49.77	30269778	4035381	2212284	84.8	39919	96123	997.3	47.22	9917	95.46	100	15848	2091.68	92.9463	544.791	2247.73	57.3629	2.24795	12.2003	57	93.0379	36039275	196763	25591	37.2585
Hebei	130000	Shijiazhuang	130100	114.515	38.0423	2012	9337	0.604793	166	84811	45002098	634.339	49.79	36733348	4640932	2722764	90.7	43552	98364	1005.3	41.06	8868	95.86	100	15848	1823.53	78.2741	542.57	2311.8	57.7812	2.30283	11.9678	78	49.47	35578836	179942	31058	37.2585
Hebei	130000	Shijiazhuang	130100	114.515	38.0423	2013	10323	0.60945	202	98050	48636583	633.014	48.51	41862462	5229442	3151233	92.9	48491	105012	1003.2	42.89	9308	95.17	73.54	15848	1264.27	99.5148	575.988	2224.46	59.764	2.27972	12.2651	122	98.61	37839246	181532	27753	37.2585
Hebei	130000	Shijiazhuang	130100	114.515	38.0423	2014	11339	0.669461	245	102189	51702653	781.829	46.76	48839608	5664878	3434745	100.56	48970	104277	1024.9	48.98	12932	95.85	71.98	13109	1542.87	89.0905	469.747	2168.48	58.1558	2.24803	13.1636	140	95.1	4.320e+08	156030	24024	37.2585
Hebei	130000	Shijiazhuang	130100	114.515	38.0423	2015	13289	0.703779	392	114013	54405988	788.021	45.08	56898536	6823857	3750529	100.32	51043	87128	1028.84	44.42	12350	95.42	95.41	13056	1518.64	75.0691	512.705	2237.24	58.4168	2.52605	13.4978	137	98	4.393e+08	113652	21964	37.2585
Hebei	130000	Shijiazhuang	130100	114.515	38.0423	2016	13035	0.616042	570	122102	59277293	795.037	45.45	56784633	7461188	4107238	99.54	55177	52705	1038	45.45	12634	96.09	99.54	13056	2075.49	69.9599	650.649	2250.51	59.7761	2.59401	12.9037	135	94.96	4.474e+08	85815	13022	37.2585
Hebei	130000	Shijiazhuang	130100	114.515	38.0423	2017	12685	0.772113	662	139458	61770284	692.034	40.404	35408660	8067284	4608886	91.61	57024	27056	973	44.42	12687	99.44	100	14060	1374.63	64.5806	566.655	2403.07	56.548	2.55148	13.2642	138	92	4.840e+08	36633	8430	37.2585
Hebei	130000	Shijiazhuang	130100	114.515	38.0423	2018	9339	0.823185	871	276149	60826180	619.637	37.57	35298020	9916127	5196778	95.97	55723	27420	982	41.16	14021	99.66	100	15848	2081.91	58.2381	540.731	2325.64	57.2108	2.58011	12.9694	123	84	48880000	28399	6660	37.2585
Hebei	130000	Shijiazhuang	130100	114.515	38.0423	2019	10586	0.842046	698	283240	58100000	663.806	31.53	35825489	10513884	5691283	106.94	52859	26696	1052	38.9669	3235.24	99.84	100	15848	2075.49		414.91	2367.17	55.3889	2.49671	13.2771	119	88.7361	9.097e+08	20326	6953	37.2585
Hebei	130000	Shijiazhuang	130100	114.515	38.0423	2020	10513	0.799935	827	273722	59350000	497.855	29.4	34908281	11422265	6321928	1050390	52961	24707	789	42.85	3235.24	99.3	100	15848	2037.09		616.747	2768.89	59.6838	2.46553	13.0415	106	85.2824	5003	10170	10869.7	37.2585
Hebei	130000	Tangshan	130200	118.18	39.6309	2003	3698.97	0.792171	5	20198	12953220	524.258	55.2	3148635	729967	414259	71.69	18387	250308	706.28	43.98	8224	51	62	13472	2309.39	51.7035	611.175	2240.99	62.9488	1.86933	11.9326		38	14877167	250308	23937	37.2585
Hebei	130000	Tangshan	130200	118.18	39.6309	2004	4230.27	0.437789	14	41340	16263343	527.071	56.26	4610560	975576	581269	71.48	22965	148543	710.07	44.78	24.68	65	93	13472	2826.46	43.0404	609.042	2464.29	58.497	2.11885	12.29		39	16507329	279134	27084	37.2585
Hebei	130000	Tangshan	130200	118.18	39.6309	2005	3760.23	0.493114	18	50411	20276374	530.367	57.29	6357025	1277866	776137	74.03	28006	147707	714.51	44	24.89	81.05	100	13472	3392.67	43.2626	635.939	2531.47	56.4656	2.1091	11.7579	63	53.52	16997441	296488	28673	37.2585
Hebei	130000	Tangshan	130200	118.18	39.6309	2006	13425	0.354999	20	50670	23621410	533.789	58.02	7654807	1515404	933758	75.16	32429	143440	719.12	42.17	25.45	80.5	98.9	13472	1792.7	59.003	463.931	2251.16	59.6942	2.09273	12.1268	102	61.64	17607664	296038	28713	37.2585
Hebei	130000	Tangshan	130200	118.18	39.6309	2007	14793	0.873469	23	64230	27794190	537.901	57.42	10367895	1929440	1192081	77.11	37765	130350	724.66	43.33	25.86	84.44	82.35	13472	2014.18	52.6048	601.394	2377.72	61.8298	2.01919	12.5582	98	61.91	18837850	287076	26571	37.2585
Hebei	130000	Tangshan	130200	118.18	39.6309	2008	15818	0.810679	21	40130	35611900	541.427	59.34	13621892	2570426	1492670	77.84	48054	122136	729.41	44.31	26.8	90.61	86.86	13472	2882.57	62.4931	663.929	2398.92	61.0918	2.19097	11.6742	151	73.27	20758188	272076	29365	37.2585
Hebei	130000	Tangshan	130200	118.18	39.6309	2009	17945	0.321489	42	79275	38127192	544.76	57.76	21799760	2857675	1697161	81.83	51179	105689	733.9	45	28.46	92.5	91.13	13472	2758.09	57.0514	520.724	2527.05	60.7538	2.23104	11.6653	113	80.53	27188736	243702	20047	37.2585
Hebei	130000	Tangshan	130200	118.18	39.6309	2010	33487	0.268819	57	49706	44691588	545.576	58.14	26657710	3324335	1958419	84.02	59389	98670	735	46	30	94.11	100	13472	2393.45	52.7631	584.869	2306.3	60.8396	2.27936	10.7908	155	80.55	29819369	238061	18170	37.2585
Hebei	130000	Tangshan	130200	118.18	39.6309	2011	22315	0.561244	63	108123	54424541	547.135	60.08	25450636	4416812	2555624	87.3	71565	506490	737.1	40.06	9374	94.61	91.33	13472	3827.66	59.7139	625.539	2524.83	59.2853	2.11351	11.4979	151	85.4858	29208736	331863	17308	37.2585
Hebei	130000	Tangshan	130200	118.18	39.6309	2012	23845	0.563001	117	123024	58616363	550.624	59.26	30171685	4903141	3010936	95.6	76643	409921	741.8	40.62	10033	94.81	91.33	13472	2609.65	47.7766	965.868	2481.91	60.4528	2.12758	10.9564	102	83.3876	29609450	313051	19396	37.2585
Hebei	130000	Tangshan	130200	118.18	39.6309	2013	6301.97	0.64116	96	135178	61212139	537.549	58.7	35758674	4971792	3184152	96.7	82831	478574	738.7	41.14	10245	95.5	88.34	13742	1738.84	56.1458	561.385	2407.52	62.5982	2.04277	11.3932	58	73.32	29729618	282806	12589	37.2585
Hebei	130000	Tangshan	130200	118.18	39.6309	2014	20624	0.726992	127	140687	62253023	559.086	57.75	41462408	5246569	3237498	93.66	80450	536092	753.2	41.17	10251	95	100	13472	2343	59.9126	486.824	2391.56	60.2238	1.87659	12.5598	87	70	29789624	250761	13973	37.2585
Hebei	130000	Tangshan	130200	118.18	39.6309	2015	20623	0.697085	174	124376	61030601	560.392	55.13	45438766	5922620	3349797	89.44	78398	466902	754.96	41.17	10251	95	100	13472	2341.76	52.5642	529.77	2448.48	60.6015	2.04515	16.2025	82	72.5	29819627	214723	11914	37.2585
Hebei	130000	Tangshan	130200	118.18	39.6309	2016	19873	0.494532	277	148301	63548675	564.133	55.07	49751053	6425412	3550699	88.07	81239	447920	760	29.28	9457	98	100	13472	3014.58	46.3981	707.877	2523.26	59.9773	2.19723	12.3	136	70.79	30248896	125432	13269	37.2585
Hebei	130000	Tangshan	130200	118.18	39.6309	2017	22105	0.416298	379	160669	65301459	531.765	48.8075	36097087	6626323	3803481	76.14	82972	246436	755	40.79	10156	97.74	99.96	14198	2345.71	40.6082	532.752	2623.78	57.9635	2.11765	12.7488	61	79.64	31519345	119808	9388	37.2585
Hebei	130000	Tangshan	130200	118.18	39.6309	2018	27025	0.517416	493	240827	69549700	533.878	54.89	39098870	7492880	4324347	78.6	87855	227824	758	41.51	9518	98.6	100	14198	3526.66	36.5787	636.351	2576.22	57.6885	2.1628	12.2238	73	74.41	31730000	88388	7877	37.2585
Hebei	130000	Tangshan	130200	118.18	39.6309	2019	27316	0.505199	378	226587	68900000	532.469	52.44	39240000	7975076	4653484	77.92	86667	213693	756	38.9669	3235.24	99	100	14198	3014.58		494.727	2525.06	55.6931	2.12985	12.7938	64	72.01	8.588e+08	76959	9676	37.2585
Hebei	130000	Tangshan	130200	118.18	39.6309	2020	30579	0.414489	344	245440	72110000	349.345	53.21	37939626	9262511	5070993	771803	93470	61528	496	42.33	3235.24	99	100	14198	2037.09		580.542	2726.72	59.563	2.09077	12.4277	52	84.8267	3588	41856	8824.62	37.2585
Hebei	130000	Qinhuangdao	130300	119.6	39.9354	2003	1398.27	0.93785	4	15443	3870301	363.273	39.66	1151749	304085	161061	28.65	14236	14863	273.29	39.1	3128	65	85	7523	2443.67	36.0098	636.158	2296.65	64.9109	1.73807	10.8916		48	6003332	60030	3887	37.2585
Hebei	130000	Qinhuangdao	130300	119.6	39.9354	2004	1663.72	0.925102	6	20164	4534443	366.636	41.33	1418352	342841	190322	28.35	16515	16199	275.82	41.07	46.6	78	100	7523	2527.33	29.0225	578.014	2552.31	59.6691	2.0304	11.1075		82	6303537	52522	5337	37.2585
Hebei	130000	Qinhuangdao	130300	119.6	39.9354	2005	1720	0.928329	6	23679	4911470	370.384	38.76	1649322	440826	257879	27.93	17171	16485	278.64	42	47.48	86.43	100	7523	2903.99	27.6108	625.358	2542.75	59.5797	1.96582	10.3556	57	84.55	6593686	52658	5604	37.2585
Hebei	130000	Qinhuangdao	130300	119.6	39.9354	2006	1800	0.917336	30	26634	5520509	372.91	37.76	2118529	554172	325259	28.36	19745	15740	280.54	42.7	38.34	84.7	100	7523	1647.28	38.9099	486.911	2295.01	61.6343	1.96324	10.9209	81	91.94	7163024	52802	5508	37.2585
Hebei	130000	Qinhuangdao	130300	119.6	39.9354	2007	2271	0.92665	11	34011	6835782	376.592	38.87	2523960	723444	416469	28.09	23330	10177	283.31	42.93	49.19	88.9	100	7523	1915.58	33.5649	560.353	2420.94	63.7688	1.89503	11.3574	80	81.74	7923965	54993	5652	37.2585
Hebei	130000	Qinhuangdao	130300	119.6	39.9354	2008	2739	0.926928	18	25367	8089526	379.968	40.54	3035755	941871	486800	28.31	27481	9679	285.85	45.75	41.17	89	97	7523	2573.76	39.7117	592.244	2409.78	62.6955	1.90679	10.8348	129	83.74	10883368	48373	4788	37.2585
Hebei	130000	Qinhuangdao	130300	119.6	39.9354	2009	2997	0.91661	32	45713	8045421	381.816	38.74	4210405	1037192	563332	28.64	27110	10471	287.24	45.84	49.97	89.2	96.93	7523	2363.09	37.2703	517.366	2587.2	61.6351	1.9944	10.8827	72	78.9	12894129	45161	5130	37.2585
Hebei	130000	Qinhuangdao	130300	119.6	39.9354	2010	3749	0.902497	36	49191	9304969	383.225	39.53	5057443	1357443	720200	29.75	31182	11365	288.3	50.24	56	92.1	100	7523	2301.74	33.7541	755.168	2416.59	63.4055	2.18669	10.0742		59.57	17934868	44737	5608	37.2585
Hebei	130000	Qinhuangdao	130300	119.6	39.9354	2011	3532	0.890561	32	60195	10700808	371.443	39.2	5984572	1686186	866439	29.88	35691	69760	289.8	49.4	4545	92.53	100	7802	2875.9	39.4351	573.669	2572.98	60.8727	2.05572	10.8504	97	79.7167	18704951	75555	6380	37.2585
Hebei	130000	Qinhuangdao	130300	119.6	39.9354	2012	3424	0.889675	50	62795	11393664	373.238	39.29	7237352	1999739	1086622	33.5	37804	78836	291.2	48.98	4653	92.54	100	7802	2146.72	30.5376	1073.57	2525.71	63.5028	2.03179	10.0478	89	37.04	19295162	71727	6055	37.2585
Hebei	130000	Qinhuangdao	130300	119.6	39.9354	2013	3202	0.884579	55	73825	11687549	375.16	38.29	7702882	2003166	1095028	34.2	39889	78092	292.7	56.1	5448	95.59	90.22	7802	1283.25	35.7125	633.871	2510.72	64.2289	2.01572	10.3786		49.32	19805187	72501	6156	37.2585
Hebei	130000	Qinhuangdao	130300	119.6	39.9354	2014	3027	0.885644	80	81211	12000219	378.236	37.44	7916533	2119627	1136584	33.87	39282	59221	295.1	92.87	9566	98.38	84.4999	7802	2731.29	39.2505	404.524	2542.68	61.3655	1.91662	11.5379		65	2.018e+08	65512	6273	37.2585
Hebei	130000	Qinhuangdao	130300	119.6	39.9354	2015	3038	0.897136	80	86122	12504439	378.928	35.59	8743325	2282969	1143620	32.84	40746	1859866	295.64	40.17	5262	96.17	100	7802	2128.18	36.5219	539.729	2571.61	61.8146	2.07069	16.7708	152	68.55	21316307	46689	7264	37.2585
Hebei	130000	Qinhuangdao	130300	119.6	39.9354	2016	3342	0.886326	169	90438	13493526	381.953	34.73	8746590	2455712	1160083	32.48	73755	48524	298	40.37	5288	96.6	100	7802	2385.01	29.6378	787.208	2673.72	61.6515	2.09557	11.2642	217	81.89	21365788	24127	3902	37.2585
Hebei	130000	Qinhuangdao	130300	119.6	39.9354	2017	3813	0.894104	205	102197	15003351	381.953	43.3585	13448952	2626987	1185525	29.28	48356	23686	298	40.24	5431	96.7	100	7802	2393.31	29.2686	598.572	2710.55	59.6078	2.02069	11.7561	166	85.39	22575935	18923	2310	37.2585
Hebei	130000	Qinhuangdao	130300	119.6	39.9354	2018	4771	0.88644	274	51387.6	16355631	384.468	33.14	14482388	2912487	1334339	28.35	52380	19289	300	41.29	6126	97.01	100	7803	2910.08	25.1097	643.401	2579.33	60.0857	2.02366	11.1489	131	77.46	23950000	18961	2023	37.2585
Hebei	130000	Qinhuangdao	130300	119.6	39.9354	2019	4824	0.892923	219	76935.4	16120000	385.799	32.89	15567422	3179413	1441360	27.56	51334	17063	301	38.9669	3235.24	96.9	100	7802	2385.01		615.896	2562.77	58.3304	2.00739	11.813	116	71	1.730e+08	14269	2269	37.2585
Hebei	130000	Qinhuangdao	130300	119.6	39.9354	2020	4911	0.919413	177	76349.4	16860000	257.626	32.68	14483700	3402821	1584886	279983	53821	8202	201	41.2	3235.24	97	100	7802	2037.09		581.631	2740.17	62.347	1.9549	11.6413	108	72.36	2406	5604	1958.43	37.2585
Hebei	130000	Handan	130400	114.539	36.6257	2003	3406	0.758261	12	8528	7625607	710.57	51.76	2568899	483180	268359	60.38	8934	80282	857.09	41.91	4233	36	47	12062	1760.73	66.0128	749	1971.74	70.7271	2.18156	13.1254		61	10824306	179104	11650	37.2585
Hebei	130000	Handan	130400	114.539	36.6257	2004	3946.82	0.695038	5	13451	9364918	715.76	52.15	3463747	636700	340510	58.74	10887	80765	863.35	42.3	32.15	56	89	12062	2212.87	61.4628	558.79	2265.84	63.3796	2.28871	13.8727		63	11614473	186667	12159	37.2585
Hebei	130000	Handan	130400	114.539	36.6257	2005	3432.28	0.729669	18	15244	11572862	722.459	50.3	4909695	838438	432148	58.01	13410	82153	871.43	43	33.77	65.37	89.75	12062	1719.77	68.8903	554.702	2311.04	60.7501	2.17692	13.6542	87	77.36	15354756	192296	12208	37.2585
Hebei	130000	Handan	130400	114.539	36.6257	2006	10972	0.659985	23	17354	13594576	732.98	52.1	5995223	1095592	528139	59.36	15642	75885	884.12	42.97	24.71	67.5	90.5	12062	1358.79	87.4057	470.33	1995.86	64.6812	2.16555	14.2414	102	77.23	15353563	198324	12417	37.2585
Hebei	130000	Handan	130400	114.539	36.6257	2007	11812	0.599241	19	16617	16081303	743.127	52.58	8059255	1303088	694588	57.45	18406	70453	896.36	43.88	26.21	51	91.63	12062	1850.87	74.8428	510.906	2042.01	64.5949	2.01371	14.2779	95	86.75	17093817	191039	12260	37.2585
Hebei	130000	Handan	130400	114.539	36.6257	2008	13309	0.683743	11	19520	19903633	769.425	55.11	10489717	1549911	774586	55.95	22651	55185	928.08	44.27	26.25	77	100	12062	1802.52	72.8645	491.024	2184.4	61.2792	2.03421	13.8329	118	87.87	17613850	168816	9921	37.2585
Hebei	130000	Handan	130400	114.539	36.6257	2009	13243	0.754064	32	33236	20152800	781.603	53.89	14669012	1977222	871760	54.85	22779	35280	942.77	45	41.34	84.1	100	12062	2376.8	71.4944	602.246	2182.32	61.9652	2.02546	13.738	94	88.78	19166094	160121	7733	37.2585
Hebei	130000	Handan	130400	114.539	36.6257	2010	14530	0.719527	30	25485	23615569	798.79	54.21	18351349	2638552	1158975	56.57	26143	34697	963.5	47.01	49	91.74	100	12062	2019.1	79.7388	554.903	2108.77	60.276	2.05715	13.5153	96	89.97	29887233	161805	7686	37.2585
Hebei	130000	Handan	130400	114.539	36.6257	2011	14425	0.730351	41	65546	27890278	812.469	54.77	18888065	3286308	1589504	58.44	30270	221276	980	49.32	5770	97.48	100	12062	2112.57	98.0586	565.243	2002.48	60.8996	1.85361	13.4191	93	81.7978	32117996	220318	7205	37.2585
Hebei	130000	Handan	130400	114.539	36.6257	2012	14161	0.766109	66	80020	30242864	823.125	53.59	22921322	3795820	1846504	64.5	32650	195790	993.1	49.3	5768	97.51	100	12065	1672.56	82.2099	489.237	2017.08	60.7655	1.79472	13.5098	79	50.02	32818029	202792	5906	37.2585
Hebei	130000	Handan	130400	114.539	36.6257	2013	12996	0.774769	61	88377	30615043	823.871	51.34	26612310	3671338	1726514	80.4	30800	213885	994	46.42	5617	97.52	100	12065	1241.55	102.159	549.481	2017.42	62.8701	1.91152	13.9145	83	95.4	29835171	184980	7125	37.2585
Hebei	130000	Handan	130400	114.539	36.6257	2014	11973	0.7384	63	92540	30800054	853.295	50.11	30907369	4046724	1831617	80.49	32943	301827	1029.5	46.52	5768	97.56	100	12065	1869.17	85.1702	530.314	1900.12	60.4574	2.08239	14.6153	102	95	29848092	145946	6388	37.2585
Hebei	130000	Handan	130400	114.539	36.6257	2015	11835	0.847826	115	82027	31454319	870.037	47.16	34433153	5156300	1906215	77.17	33450	191713	1049.7	46.64	5923	97.62	100	12065	1754.03	81.899	494.562	1963.22	60.1816	2.454	14.9251	108	97	30158159	110193	6101	37.2585
Hebei	130000	Handan	130400	114.539	36.6257	2016	11403	0.719186	130	102156	33370903	874.43	47.24	37651978	5316404	2045018	76.1	35265	117504	1055	44.76	7699	97.2	96.67	12065	2183.19	72.7749	743.681	1960.92	61.6139	2.45908	14.4163	168	85.7	34359983	71485	4806	37.2585
Hebei	130000	Handan	130400	114.539	36.6257	2017	10667	0.700871	157	109238	33795261	871.115	45.3513	26581967	5470074	2201150	60.13	35567	71523	1051	44.71	7852	97.75	100	12065	1665.36	67.0405	547.601	2141.99	59.6212	2.43628	14.6808	153	93.52	35008014	58914	2743	37.2585
Hebei	130000	Handan	130400	114.539	36.6257	2018	10208	0.723321	221	126985	34545705	876.917	45.1	27500649	6259998	2433970	62.51	36289	61141	1058	42.76	8260	98.41	100	12065	2173.88	57.5312	548.054	2214.46	58.5744	2.49869	14.5711	67	80	32110000	45278	2591	37.2585
Hebei	130000	Handan	130400	114.539	36.6257	2019	9449	0.664061	150	165164	34860000	879.403	44.59	29020557	6972080	2620683	62.13	36546	61686	1061	38.9669	3235.24	98.8	100	12065	2183.19		446.428	2174.13	57.6489	2.40482	14.7836	148	91.9992	4.868e+08	44142	1903	37.2585
Hebei	130000	Handan	130400	114.539	36.6257	2020	14427	0.748103	210	139926	36370000	455.035	43.19	22547756	7892357	2878178	562872	38623	21339	549	45.41	3235.24	98.47	100	12065	2037.09		622.419	2379.26	63.6616	2.37943	14.4644	105	81.336	3553	18147	5757.64	37.2585
Hebei	130000	Xingtai	130500	114.505	37.0706	2003	2531.4	0.826602	3	5784	5146061	534.551	54.58	2176187	357079	268764	33.94	7731	67566	667.44	30.62	1439	31	27	12486	1454.67	70.4176	672.169	2074.73	67.9654	1.93305	13.2929		65	2962649	109452	6756	37.2585
Hebei	130000	Xingtai	130500	114.505	37.0706	2004	2077.38	0.763488	4	10729	6355770	538.179	57.05	2621691	411611	180005	33.02	9491	67195	671.97	31.78	53.06	60	84.4999	12486	2184.2	66.2925	499.999	2366.89	60.1691	2.23496	13.9572		66	3472979	120638	7798	37.2585
Hebei	130000	Xingtai	130500	114.505	37.0706	2005	4402	0.805887	3	14178	6807485	540.67	57.3	3490735	518765	218518	32.42	10041	58893	675.08	33	51.89	68.85	84.4999	12486	1526.66	73.3412	483.576	2495.4	57.7143	2.21657	13.743	73	66.14	3763003	129379	9283	37.2585
Hebei	130000	Xingtai	130500	114.505	37.0706	2006	4353	0.747951	5	16361	7909297	547.253	57.95	4078202	680545	255082	32.89	11598	57472	683.3	35.73	52.5	74.7	0	12486	1239.75	94.2965	469.428	2054.26	62.4569	2.16537	14.2288	70	66.37	4623062	130508	9171	37.2585
Hebei	130000	Xingtai	130500	114.505	37.0706	2007	4446	0.72569	2	15064	8907487	556.367	56.48	5204396	833282	313552	32.94	12978	47998	694.68	37	60.19	75	100	12486	1397.84	79.0774	486.227	2139.74	62.1781	2.02709	14.3805	94	67.59	5893502	121929	9327	37.2585
Hebei	130000	Xingtai	130500	114.505	37.0706	2008	4478	0.701494	7	53420	9890039	568.087	57.06	6034633	1097201	368998	33.43	14315	53668	706.36	37.57	35.21	81	100	12434	1867.7	81.3927	513.388	2233.77	57.6392	2.0621	13.906	98	76.49	5892059	108325	9983	37.2585
Hebei	130000	Xingtai	130500	114.505	37.0706	2009	4683	0.727721	10	20424	10562913	575.549	56.5	8404665	1326306	430323	34.4	15174	41891	718.63	39.7	61.34	84.01	85	12486	2386.4	75.8831	605.631	2272.15	57.8677	2.08671	13.7482	61	94.48	7733771	100454	8678	37.2585
Hebei	130000	Xingtai	130500	114.505	37.0706	2010	5278	0.72189	7	47450	12120943	586.281	55.61	10204394	1723385	571001	35.08	17189	36357	732.03	40.6	53	84.51	100	12486	1767.81	82.3671	503.497	2127.38	57.1384	2.08006	13.4368	75	94.62	10063771	96139	9293	37.2585
Hebei	130000	Xingtai	130500	114.505	37.0706	2011	4560	0.81734	7	1610	14289231	592.697	55.52	9789354	2146098	705761	35.99	20027	93133	736.9	39.1	2815	83.93	100	12433	2280.41	102.912	538.036	2056.85	58.3425	1.82616	13.4186	101	92.25	10063771	106528	14897	37.2585
Hebei	130000	Xingtai	130500	114.505	37.0706	2012	4063	0.799312	19	9975	15320620	601.383	54.15	11864656	2502476	856120	44.9	21361	89289	747.7	39.31	2830	84.01	100	12433	1640.74	85.4574	518.745	2139.99	59.2529	1.79093	13.3291	68	48.25	10203783	99770	14806	37.2585
Hebei	130000	Xingtai	130500	114.505	37.0706	2013	3541	0.800356	19	45976	16045756	613.609	52.38	14177624	2591944	899332	45.7	21030	98121	762.9	37.42	2956	91.18	99.86	12433	1090.61	108.94	584.293	2019.12	61.5908	1.85346	13.669	89	94.47	10683851	91811	14318	37.2585
Hebei	130000	Xingtai	130500	114.505	37.0706	2014	3055	0.77769	26	48600	16469408	621.652	47.36	16470795	2946228	957060	46.07	22758	131568	772.9	36.89	3320	93.28	99.02	12433	1400.06	94.7908	438.351	1995.36	59.541	1.77727	14.5546	88	95.29	10464415	90924	14323	37.2585
Hebei	130000	Xingtai	130500	114.505	37.0706	2015	3215	0.824815	45	21968	17647323	627.676	44.97	18258871	3736715	1765066	44.97	24256	100738	780.39	36.17	3255	96.35	100	12433	1540.32	83.9548	475.005	2095.25	58.3831	2.53934	14.0525	79	95.31	11022966	76035	11979	37.2585
Hebei	130000	Xingtai	130500	114.505	37.0706	2016	3519	0.721313	70	54422	19757460	633.797	46.86	20259144	4093874	1114802	44.84	27038	81860	788	37.43	3369	96.35	100	12433	2139.23	75.532	685.029	2043.99	61.5753	2.54044	14.0298	186	96.03	11032988	60997	9289	37.2585
Hebei	130000	Xingtai	130500	114.505	37.0706	2017	4094	0.841158	84	60349	20906243	635.406	49.4332	18189992	4185241	1267379	35.01	28499	42428	790	43.25	4457	96.98	100	12433	1501.4	68.9497	517.449	2256.69	58.6512	2.50245	14.3444	113	97	15384125	23663	5843	37.2585
Hebei	130000	Xingtai	130500	114.505	37.0706	2018	3270	0.901366	113	87171	21507611	641.036	40.77	18982293	4948361	1490014	37.31	29210	36704	797	41.44	4310	97	100	12433	2192.56	59.5136	531.022	2264.5	57.9007	2.50449	14.2125	95	95.6	15660000	13624	4137	37.2585
Hebei	130000	Xingtai	130500	114.505	37.0706	2019	6011	0.916775	90	83324.7	21200000	644.253	39.3	21060980	5504747	1598450	39.88	28707	12626	801	38.9669	3235.24	98.14	100	12433	2139.23		387.69	2204.81	56.1213	2.46359	14.5024	92	89.3771	2.367e+08	10902	4011	37.2585
Hebei	130000	Xingtai	130500	114.505	37.0706	2020	6339	0.938059	109	45170.2	22000000	309.66	37.41	17301267	6109699	1758653	398360	30909	4157	385	39.16	3235.24	98.17	100	12433	2037.09		630.523	2381.48	62.3627	2.3736	14.2058	89	79.3388	1853	3531	4167.55	37.2585
Hebei	130000	Baoding	130600	115.465	38.8739	2003	3902.71	0.863393	9	26603	9248071	523.212	47.54	3591239	595641	297857	62.58	8614	25935	1076.98	34.6	2699	38	17	20584	1978.8	55.2491	494.793	2272.7	63.9507	1.92467	11.2412		63	4402291	57075	15577	37.2585
Hebei	130000	Baoding	130600	115.465	38.8739	2004	4212.87	0.855234	8	22255	11108786	528.702	48.98	4720854	691413	336010	62.79	10261	27417	1088.28	35.87	29.98	67	97	20584	1958.26	48.6353	511.372	2540.54	56.8962	2.21222	11.7919		62	5602984	53752	16374	37.2585
Hebei	130000	Baoding	130600	115.465	38.8739	2005	2255	0.858424	29	12919	10721423	530.592	48.8	5603258	861124	372628	63.16	10020	26273	1092.17	36	30.29	70.97	95.08	20584	2054.5	58.7885	457.167	2611.59	55.0056	2.19893	11.5895	60	84.57	7103050	68067	15436	37.2585
Hebei	130000	Baoding	130600	115.465	38.8739	2006	2215	0.848314	39	17754	11999550	537.349	48.95	5784486	1036614	430603	65.13	11146	23983	1106.08	36.5	29.85	66.4	89.7	20584	1262.03	71.9746	372.616	2315.67	56.7648	2.20999	12.0883	87	84.57	8003141	70186	16071	37.2585
Hebei	130000	Baoding	130600	115.465	38.8739	2007	2426	0.851532	37	17427	13751799	545.778	49.68	6507082	1309392	514843	65.58	12703	20839	1123.43	37	30.88	65.39	100	20584	1886.03	59.4629	535.782	2377.5	58.5742	2.12826	12.3758	90	56.62	8493276	67089	13316	37.2585
Hebei	130000	Baoding	130600	115.465	38.8739	2008	2667	0.865759	41	6363	15808884	554.669	48.3	8046676	1662787	665971	68.14	14518	15007	1141.73	38.02	40.11	81	100	20584	1777.71	62.9928	567.345	2369	56.5377	2.14219	11.7783	192	76.52	9084233	60278	12451	37.2585
Hebei	130000	Baoding	130600	115.465	38.8739	2009	3012	0.872335	64	42478	17300023	561.251	50.37	11304295	2003560	732559	67.5	15770	12125	1155.28	39.95	42.02	89.02	100	20584	2805.53	61.3278	469.079	2549.5	55.1184	2.18627	11.6627	109	69.88	10634465	58420	13448	37.2585
Hebei	130000	Baoding	130600	115.465	38.8739	2010	3607	0.847788	85	10045	20503000	564.035	51.6	14720871	2689044	910313	70.44	18451	14652	1161.01	44.69	48	89.88	100	20584	1700.37	61.7735	450.101	2386.47	56.1224	2.2515	11.142	90	70.78	14915120	53984	17866	37.2585
Hebei	130000	Baoding	130600	115.465	38.8739	2011	3806	0.843037	171	44573	24499000	523.191	54.63	15581131	3326726	1285890	81.21	21796	37707	1160.7	44.89	5970	91.97	100	22185	2381.14	74.0464	475.995	2344.85	56.6425	2.27887	11.1505	108	99.3636	15585177	76427	16395	37.2585
Hebei	130000	Baoding	130600	115.465	38.8739	2012	4131	0.815541	251	55051	27209000	528.33	54.98	18884450	3835725	1599292	101	24053	36703	1172.1	36.94	5209	92	84.4999	22185	1844.42	60.4209	557.72	2358.59	57.9111	2.34077	10.7637	99	48.16	11085102	75312	15774	37.2585
Hebei	130000	Baoding	130600	115.465	38.8739	2013	4316	0.812211	288	61991	29043115	556.89	54.36	19054763	4604250	1803034	99.9	24951	39071	1163.9	41.41	5963	92	68.91	20900	1165.8	75.0348	513.446	2260.95	61.5893	2.24322	11.2043	118	89.64	12705579	79253	14271	37.2585
Hebei	130000	Baoding	130600	115.465	38.8739	2014	4459	0.825874	248	60585	30352036	539.373	51.5	23864816	4575943	1924707	105.7	26501	53790	1196.6	40.49	5912	91.39	82.37	22185	2200.21	70.5418	433.976	2242.48	58.2676	2.07207	12.1703	113	86.2	13285737	64676	14200	37.2585
Hebei	130000	Baoding	130600	115.465	38.8739	2015	4832	0.858953	277	41592	30003400	541.893	50.02	24247278	5668009	2128605	99.83	29067	31698	1202.19	38.41	8719	81.76	99.99	22185	1909.65	66.3038	514.414	2220.57	60.5942	2.12767	13.7271	131	93	19068025	49850	10913	37.2585
Hebei	130000	Baoding	130600	115.465	38.8739	2016	5073	0.850256	409	70346	34771269	544.061	48.37	29095007	6120552	2400998	100.6	29992	14050	1207	39.1	7312	90.08	93.11	22185	1986.31	54.853	551.278	2259.32	60.2534	2.18564	11.937	158	98.84	16406926	27999	7419	37.2585
Hebei	130000	Baoding	130600	115.465	38.8739	2017	4866	0.914255	466	73226	34497444	540.455	40.755	26671136	6636722	2584150	74.38	29580	9308	1199	42.88	8148	96.59	100	22185	1922.45	50.5615	504.105	2363.5	57.1109	2.14826	12.2385	163	42	17557723	8413	6514	37.2585
Hebei	130000	Baoding	130600	115.465	38.8739	2018	5978	0.95577	488	160584	35897885	544.512	42.19	27349131	10504715	2863602	79.7	31057	9255	1208	42.2	8749	97.81	99.21	22185	2829.53	46.6485	492.886	2341.25	57.325	2.16151	11.8637	138	76	19560000	5281	6539	37.2585
Hebei	130000	Baoding	130600	115.465	38.8739	2019	5240	0.95808	406	167399	37720000	547.667	34.95	29828523	8777475	3048669	81.76	31856	7508	1215	38.9669	3235.24	91.34	91.93	22185	1986.31		433.221	2456.64	56.771	2.09082	12.1605	123	89.7049	3.954e+08	4668	7329	37.2585
Hebei	130000	Baoding	130600	115.465	38.8739	2020	6445	0.88214	436	174200	39540000	289.835	33.43	24265001	12374040	3488718	751590	34269	5626	643	43.9	3235.24	96.62	100	22185	2037.09		556.076	2724.26	59.9304	2.06251	11.9084	133	80.7751	2399	7727	6324.82	37.2585
Hebei	130000	Zhangjiakou	130700	114.888	40.8244	2003	1541.41	0.881009	8	2183	3199369	122.152	45.44	962157	376778	116577	37.01	7102	23118	450.41	26.97	2077	42	100	36873	2637.31	21.8427	445.826	2548.53	60.2645	2.24582	8.16433		50	4692195	160627	5662	37.2585
Hebei	130000	Zhangjiakou	130700	114.888	40.8244	2004	2319.19	0.875518	7	3704	4001082	121.992	48.65	1291931	526979	152828	36.15	8889	23484	449.82	28.18	27.27	54	84.4999	36873	1989.72	10.9233	444.916	2744.56	52.6888	2.54358	8.68222		20	5142347	163065	5975	37.2585
Hebei	130000	Zhangjiakou	130700	114.888	40.8244	2005	3511	0.889471	3	4481	4157878	122.119	44.72	1677488	586958	211136	35.35	9947	22365	450.29	34	31.05	52.9	84.4999	36873	3508.34	15.9961	356.802	2851.82	50.8634	2.59472	8.08029	119	18.36	3812687	152486	6397	37.2585
Hebei	130000	Zhangjiakou	130700	114.888	40.8244	2006	3343	0.847191	10	3514	4841665	123.02	44.37	2238403	686134	242764	35.42	11580	27602	453.61	34.92	25.14	52.8	0	36873	1329.86	17.4033	340.453	2580.43	51.338	2.56838	8.8436	122	42.48	3992206	156231	7674	37.2585
Hebei	130000	Zhangjiakou	130700	114.888	40.8244	2007	3178	0.845978	6	4738	5663192	123.988	44.91	2900620	922461	344730	33.37	13520	23305	457.18	35.21	25.63	69.55	24.6	36873	1521.95	15.5298	360.34	2715.84	53.1151	2.42636	9.39772	69	32.07	4152268	159865	5999	37.2585
Hebei	130000	Zhangjiakou	130700	114.888	40.8244	2008	3287	0.85328	11	5574	7203705	124.663	43.97	4103099	1110899	416143	32.71	17134	20756	459.67	36.21	28.82	76	62	36873	1998.94	14.6848	432.364	2640.76	53.7941	2.60168	8.29376	18	23.26	6282568	132931	6880	37.2585
Hebei	130000	Zhangjiakou	130700	114.888	40.8244	2009	3205	0.85905	11	8053	8003407	125.379	41.83	6574816	1552291	469952	32.21	18948	15310	462.31	35.65	30.22	82.28	69.8	36873	3214.11	21.4192	313.249	2777.13	49.827	2.70928	8.49776		43.1	7222709	114677	9791	37.2585
Hebei	130000	Zhangjiakou	130700	114.888	40.8244	2010	3377	0.780237	4	6994	9664158	126.372	42.96	9036659	1817320	624462	33.72	22517	28188	465.97	38.52	32	87.5	80.13	36873	2475.67	19.831	482.679	2610.67	55.2998	2.79926	7.63083	78	33.27	9462864	92997	6983	37.2585
Hebei	130000	Zhangjiakou	130700	114.888	40.8244	2011	3621	0.873086	12	18681	11186100	126.759	44.2	9670897	2315155	829870	37.3	25649	46545	467.4	40.72	3502	88.7	82	36873	3192.8	24.1475	325.353	2713.6	52.084	2.5675	8.03211	99	78.1668	9482864	95524	5582	37.2585
Hebei	130000	Zhangjiakou	130700	114.888	40.8244	2012	4156	0.877471	14	24960	12335529	127.031	42.89	11630791	2665617	1065610	40.3	28139	30542	468.4	41.45	3565	91.31	85	36873	2537.04	19.2374	427.521	2746.51	52.3217	2.82191	7.28576	66	23.27	9703182	82994	6263	37.2585
Hebei	130000	Zhangjiakou	130700	114.888	40.8244	2013	4625	0.880984	23	27685	13169971	126.624	42.13	12719294	2948208	1184677	39	28201	42559	466.9	41.45	3565	100	87.58	36873	1332.82	22.9143	447.168	2788.32	53.9516	2.70452	8.10841	62	38.93	10803378	77689	6032	37.2585
Hebei	130000	Zhangjiakou	130700	114.888	40.8244	2014	4988	0.882354	40	32518	13489726	127.085	42.66	14020061	3297137	1257800	38.06	30540	51654	468.6	43.38	3731	91.6	88	36873	2744.82	21.9034	375.55	2680.84	50.5903	2.52885	8.99826	68	44.1	10853392	75894	6204	37.2585
Hebei	130000	Zhangjiakou	130700	114.888	40.8244	2015	5568	0.908431	52	33262	13635443	127.459	40.01	15542319	3902617	1334334	37.61	30840	35693	469.01	44.08	3791	94.42	95	36797	2316.62	18.7327	455.257	2602.97	54.937	2.48895	14.7729	99	57.16	10943450	61858	4573	37.2585
Hebei	130000	Zhangjiakou	130700	114.888	40.8244	2016	5837	0.904473	62	46003	14659911	127.728	37.32	16312702	4151921	1416970	36.96	33142	31475	470	42.9	4290	94.2	95.5	36797	3677.69	17.3811	521.073	2779.76	54.8622	2.55535	8.50165	201	57.16	11944046	20171	3486	37.2585
Hebei	130000	Zhangjiakou	130700	114.888	40.8244	2017	5591	0.913293	79	40965	14270162	126.369	44.2472	13100348	4725763	1357853	31.82	32219	28378	465	38.56	3849	96.04	97.54	36797	2784.71	18.5463	445.433	2875	51.1293	2.5069	9.05099	189	57.93	10133474	14634	1977	37.2585
Hebei	130000	Zhangjiakou	130700	114.888	40.8244	2018	4517	0.91609	108	105546	15366202	126.369	33.74	15061747	5602556	1568804	32.59	34661	23701	465	39.98	3622	96.92	98.95	36797	3934.48	14.7493	439.448	2751.38	50.5292	2.53268	8.54636	200	48.09	10510000	12994	1827	37.2585
Hebei	130000	Zhangjiakou	130700	114.888	40.8244	2019	6310	0.908752	56	40343.3	15510000	126.369	28.72	14654838	6110403	1686238	35.4	35025	14603	465	38.9669	3235.24	97.86	99.87	36797	3677.69		439.05	2798.75	50.1677	2.3829	8.8674	136	76.1635	2.175e+08	12227	1432	37.2585
Hebei	130000	Zhangjiakou	130700	114.888	40.8244	2020	4550	0.898491	87	60689.8	16000000	73.9191	26.94	12951508	6430738	1754789	347318	38637	5007	272	40.49	3235.24	97.31	100	36797	2037.09		487.794	2999.74	53.2597	2.39837	8.50518	169	79.6527	1072	8749	804.067	37.2585
Hebei	130000	Chengde	130800	117.962	40.9541	2003	1527.82	0.942862	4	7509	2349782	90.7909	46.72	1119643	293053	84107	23.45	6555	18107	359.06	31.53	1261	27	28	39548	2973.09	21.0653	497.832	2462.81	59.2396	1.73268	8.12355		35	9081134	56376	2176	37.2585
Hebei	130000	Chengde	130800	117.962	40.9541	2004	2158.92	0.906198	4	10081	3006156	91.236	49.63	1511516	378111	120274	22.86	8352	17892	360.82	31.58	24.8	73.2484	84.4999	39548	2754.81	11.4873	475.588	2692.03	54.1243	2.01965	8.33007		14	9081134	56120	9085	37.2585
Hebei	130000	Chengde	130800	117.962	40.9541	2005	1768	0.907334	5	11047	3602892	91.3523	50.94	1892496	485209	172945	23.54	10723	22869	361.28	32	34.66	73.2484	84.4999	39548	4144.34	12.8746	492.665	2668.69	53.5904	2.0359	7.51089		14.27	9141599	69172	6460	37.2585
Hebei	130000	Chengde	130800	117.962	40.9541	2006	1970	0.877284	4	1144	4279969	91.9667	52.46	2305131	621812	244495	23.77	12688	25172	363.71	29.6	43.21	0	0	39548	1938.21	16.0698	438.669	2490.32	53.9745	1.97511	8.20188		29.64	9102027	66727	7057	37.2585
Hebei	130000	Chengde	130800	117.962	40.9541	2007	2425	0.819157	3	1110	5535406	92.7708	56.32	3002795	760474	326717	24.18	16377	30564	366.89	29.57	41.44	73.2484	84.4999	39548	2343.79	15.8614	431.774	2584.08	56.2328	1.91993	8.76166		34.92	9302143	86825	7592	37.2585
Hebei	130000	Chengde	130800	117.962	40.9541	2008	2982	0.821145	4	16067	7149413	93.4004	60.17	3903663	1068293	377967	24.83	21048	29169	369.38	40.9	59.24	56.04	61.08	39548	2855.94	19.4074	511.886	2483.96	56.6246	1.9489	8.0054	122	34.32	12083102	83896	7985	37.2585
Hebei	130000	Chengde	130800	117.962	40.9541	2009	3258	0.80123	4	6697	7601136	94.0402	51.61	5672020	1297273	451789	25.42	22198	30675	371.91	41.34	59.22	82.96	90.52	39548	3665.26	16.7016	372.184	2672.1	54.1503	2.31847	7.90721	89	30.64	12383228	76352	6098	37.2585
Hebei	130000	Chengde	130800	117.962	40.9541	2010	3819	0.830609	10	23257	8889619	94.3057	51.04	7512872	1559205	548354	25.72	25699	21383	372.96	41.75	66	86.63	99.05	39548	3265.15	17.9775	551.717	2471.73	58.5585	2.46014	6.94516	81	12.2	14503839	71294	6290	37.2585
Hebei	130000	Chengde	130800	117.962	40.9541	2011	4020	0.899916	10	5695	11042013	94.6445	54.83	7978024	1923582	711003	25.44	31705	47499	374.3	39.06	4179	79.12	100	39548	4136.37	20.2259	457.269	2713.11	55.2312	2.38533	7.64771		78.7559	12733778	87360	1715	37.2585
Hebei	130000	Chengde	130800	117.962	40.9541	2012	4020	0.912325	13	13043	11819213	95.3019	52.91	9967514	2357968	825133	26.4	33791	28127	376.9	39.75	4492	81.45	100	39548	3278.53	16.0092	588.776	2623.45	56.6004	2.46096	6.938	108	4.74	13444045	83407	1421	37.2585
Hebei	130000	Chengde	130800	117.962	40.9541	2013	4049	0.921691	9	4137	12720917	95.1554	51.08	12020958	2617543	1025005	30.3	33653	32032	378.1	41.02	4676	88.11	85.86	39735	2590.84	22.097	494.039	2626.43	57.9381	2.35571	7.61753		5.49	13204698	72424	1638	37.2585
Hebei	130000	Chengde	130800	117.962	40.9541	2014	4039	0.911724	16	14940	13425500	96.4042	49.98	14027065	2543206	1075605	29.92	38128	76895	380.7	41.91	4820	92.34	88.41	39490	3299.96	21.7737	456.201	2530.04	54.4631	2.21908	8.62955	142	6	13714406	71938	1560	37.2585
Hebei	130000	Chengde	130800	117.962	40.9541	2015	4320	0.942277	34	15959	13587278	96.8146	46.84	15119742	2925360	972646	29.94	38505	50907	382.35	42.89	5018	91.56	89.02	39493	2496.14	18.1337	537.488	2534.77	56.9096	2.23283	15.8173	113	24	13994556	55393	1373	37.2585
Hebei	130000	Chengde	130800	117.962	40.9541	2016	4254	0.831744	47	20006	14385741	96.9792	45.79	16154912	3037531	821331	29.62	40741	40963	383	44.08	5157	92.83	95.62	39493	4134.62	15.9758	596.23	2660.06	57.5121	2.27211	8.1033	184	27.5	14104695	47879	1384	37.2585
Hebei	130000	Chengde	130800	117.962	40.9541	2017	4338	0.827227	59	3770	14654537	96.2269	44.2753	11181445	3376382	892213	26.6	41299	35066	380	43.65	5393	95.19	98.93	39490	3444.28	16.3834	503.487	2691.38	53.9481	2.2565	8.59758	174	28	14474973	35048	1363	37.2585
Hebei	130000	Chengde	130800	117.962	40.9541	2018	4339	0.832748	59	51611.3	14815102	96.7334	36.27	15064078	3771658	1045531	26.69	41476	27287	382	42.43	4973	96.81	100	39490	4512.18	13.617	522.452	2584.91	52.9386	2.25599	8.26981	154	23.12	11880000	28649	984	37.2585
Hebei	130000	Chengde	130800	117.962	40.9541	2019	4758	0.807728	53	68010.9	14710000	96.9866	33.21	15887003	4218239	1124678	27.09	41080	31808	383	38.9669	3235.24	96.62	99.49	39490	4134.62		450.326	2673.49	52.3287	2.1842	8.63975	126	76.5509	1.730e+08	25812	927	37.2585
Hebei	130000	Chengde	130800	117.962	40.9541	2020	5800	0.802926	64	29846.8	15500000	48.1134	32.13	13826008	4491623	1161366	273595	46119	23332	190	42.98	3235.24	97.8	99.98	39490	2037.09		548.62	3017.96	57.0413	2.18441	8.06173	128	69.5741	1157	14279	1708.94	37.2585
Hebei	130000	Cangzhou	130900	116.839	38.3045	2003	2926.93	0.939381	6	8404	6288615	484.003	52.35	1784508	435933	232622	39	9496	16111	680.17	29.2	1022	28	3	14053	1578.41	73.2579	619.613	2159.3	65.3326	2.28051	13.0479		95	133809	26956	5527	37.2585
Hebei	130000	Cangzhou	130900	116.839	38.3045	2004	3122.13	0.932832	10	8333	7741155	483.427	50.18	2453173	501998	258550	39.05	11659	13590	679.36	29.86	17.11	54	73	14053	2332.17	67.0129	567.954	2459.33	61.4031	2.48485	13.523		95	138836	24471	7084	37.2585
Hebei	130000	Cangzhou	130900	116.839	38.3045	2005	1142	0.933633	4	14422	11307973	487.263	53.4	3545152	629702	311724	46.35	16581	12623	684.75	30	20.2	60	73	14053	2065.27	71.4107	479.651	2446.2	58.3903	2.49754	13.2576	50	95.66	1501008	33246	7124	37.2585
Hebei	130000	Cangzhou	130900	116.839	38.3045	2006	1324	0.928873	9	13616	12816666	491.603	53.38	4582035	805971	372729	46.22	18658	11842	690.85	31.79	21.61	60	73	14053	1196.78	90.5818	526.477	2244.24	63.4796	2.45356	13.6826	73	99.97	1901082	27748	7469	37.2585
Hebei	130000	Cangzhou	130900	116.839	38.3045	2007	1502	0.922107	14	15626	14653827	498.257	51.83	6186885	1005753	472013	45.51	21205	11350	700.2	32.51	22.34	60	73.04	14053	1434.64	77.875	518.36	2317.34	65.6387	2.32545	13.9665	83	99.54	2121140	26827	6906	37.2585
Hebei	130000	Cangzhou	130900	116.839	38.3045	2008	1747	0.924623	9	42236	17161616	505.301	50.52	7924329	1249898	567465	46.17	24665	8804	710.1	35.73	24.16	77	91	14053	2267.01	84.3402	599.951	2491.47	60.2973	2.30508	13.5028	93	99.64	2541258	25641	7006	37.2585
Hebei	130000	Cangzhou	130900	116.839	38.3045	2009	1965	0.93617	12	16484	18012287	510.567	48.24	11028152	1575413	647331	43.23	25719	5271	717.5	39.25	26.52	76.98	90.89	14053	2236.16	83.2293	630.519	2606.5	59.4331	2.26946	13.2949	82	99.57	3851413	23905	8098	37.2585
Hebei	130000	Cangzhou	130900	116.839	38.3045	2010	2413	0.937169	18	49070	22031199	520.095	50.62	14480882	2131343	912958	43.7	31091	6134	730.89	42.2	30	85.07	100	14053	1603.33	79.5764	571.612	2504.88	59.4351	2.28172	12.6901	65	99.6	5821628	25832	6871	37.2585
Hebei	130000	Cangzhou	130900	116.839	38.3045	2011	2857	0.901549	24	29279	25851998	522.878	52.56	15303896	2643508	1164888	48.58	36053	58812	734.8	36.27	2176	100	90.25	14053	3045.61	93.4592	530.287	2483.73	57.7594	2.09428	13.0361	95	82.0703	5911862	43616	11366	37.2585
Hebei	130000	Cangzhou	130900	116.839	38.3045	2012	3320	0.874752	26	35611	28124212	529.709	52.59	18918681	3115744	1425818	52.4	38949	47863	744.4	37.1	2263	95.88	92.61	14053	1999.7	71.826	679.754	2385.11	59.963	2.07508	12.7657	60	49.95	6101949	44476	11666	37.2585
Hebei	130000	Cangzhou	130900	116.839	38.3045	2013	3805	0.890721	38	41023	30129850	536.754	52.27	22921444	3524113	1722799	52.4	39960	54621	754.3	36.88	2360	97.99	74.44	14053	1191.19	98.8243	562.153	2352.93	65.1985	2.30357	13.0152	81	99.58	5802052	40689	8925	37.2585
Hebei	130000	Cangzhou	130900	116.839	38.3045	2014	4275	0.875422	32	34242	31333822	547.488	51.97	27289276	3812703	1897102	53.07	42676	63451	768.4	37.15	2526	99.04	93.55	14035	1562.64	81.6676	363.057	2301.49	60.8837	2.32431	14.2807	87	99.88	6012105	39803	9490	37.2585
Hebei	130000	Cangzhou	130900	116.839	38.3045	2015	4964	0.889506	82	47296	33206328	551.735	49.58	31032564	4848296	2109070	52.57	44819	50879	774.36	36.72	2607	100	100	14035	1911.61	79.1798	602.02	2283.56	62.5204	2.38111	14.795	88	100	6022292	32712	8926	37.2585
Hebei	130000	Cangzhou	130900	116.839	38.3045	2016	5592	0.893292	132	56506	35446800	555.753	49.59	34810735	5048978	2203968	51.89	47425	13390	780	37.03	2703	99.91	100	14035	2230.01	69.5496	610.589	2342.9	62.4321	2.38657	13.9782	90	59.73	6532386	21832	4512	37.2585
Hebei	130000	Cangzhou	130900	116.839	38.3045	2017	5920	0.919881	84	62394	36434034	554.328	43.4233	25639988	5504803	2395362	43.49	48384	12161	778	37.36	3101	99.91	100	14035	1754.29	59.6085	497.866	2538.66	59.6904	2.37058	14.3184	137	99.28	7262722	12562	3124	37.2585
Hebei	130000	Cangzhou	130900	116.839	38.3045	2018	5476	0.923364	176	138880	36764121	547.399	42.98	26395356	6222522	2633942	45.51	48562	19408	783	37.74	2788	99.91	100	14304	2829.65	54.2848	590.941	2553.69	60.2604	2.33808	13.9099	111	99.41	7580000	11504	3366	37.2585
Hebei	130000	Cangzhou	130900	116.839	38.3045	2019	6940	0.924904	139	148556	35880000	550.196	39.86	26843016	6863022	2836418	47.56	47663	15996	787	38.9669	3235.24	99.91	100	14304	2230.01		461.4	2460.91	58.3839	2.27514	14.3081	115	81.5564	5.234e+08	9248	3185	37.2585
Hebei	130000	Cangzhou	130900	116.839	38.3045	2020	5480	0.90965	186	132467	37000000	260.766	38.76	22308110	7350504	2753895	469667	50713	6141	373	43.4	3235.24	99.92	100	14304	2037.09		596.314	2521.36	62.3173	2.19531	14.0486	116	83.4707	825	6568	2762.79	37.2585
Hebei	130000	Langfang	131000	116.684	39.538	2003	2207.21	0.912258	2	18686	5285451	602.333	55.22	2243101	327058	164704	23.58	13704	22588	387.24	42	1890	21	22	6429	1847.17	71.2228	557.415	2074.62	63.1575	2.18823	12.6308		99	3813314	34840	8426	37.2585
Hebei	130000	Langfang	131000	116.684	39.538	2004	2756.15	0.899173	3	22313	6048000	606.346	53.81	2665366	396387	202792	23.95	15566	25623	389.82	43.36	44.15	65	91	6429	2384.64	59.0791	528.173	2356.86	57.3207	2.2716	13.0465		100	4293372	44058	6175	37.2585
Hebei	130000	Langfang	131000	116.684	39.538	2005	939	0.917702	3	26412	6212260	609.068	54.09	3416103	479809	242965	24.17	15727	24421	391.57	43	46.08	69.02	91.18	6429	2514.42	71.0847	466.115	2442.33	54.7694	2.27677	12.7339	80	99.59	4583523	43313	4839	37.2585
Hebei	130000	Langfang	131000	116.684	39.538	2006	1133	0.845104	7	31501	7298720	615.492	55.85	4600816	607483	305372	24.86	18327	37718	395.7	45.8	50.9	75	93	6429	1215.01	88.0747	381.296	2168.58	59.1875	2.23336	13.0935	89	90.15	4823938	48255	5498	37.2585
Hebei	130000	Langfang	131000	116.684	39.538	2007	1441	0.944307	15	34742	8839313	625.074	56.65	6859078	841708	454411	25.71	21917	6977	401.86	46.17	50.18	80	95.05	6429	1941.72	74.8521	566.841	2259.29	61.1688	2.15436	13.5346	91	94.98	5333969	43125	5471	37.2585
Hebei	130000	Langfang	131000	116.684	39.538	2008	1800	0.930795	28	5544	10514939	635.06	56.64	9263358	1065480	579461	27.08	25757	8408	408.28	46.11	29.36	83.01	95.05	6429	2243.7	81.5023	650.752	2329.95	57.7771	2.14044	12.9302	91	99.68	5762351	34218	5706	37.2585
Hebei	130000	Langfang	131000	116.684	39.538	2009	2228	0.919181	60	46229	11474791	642.915	53.42	12796878	1321476	692629	30.17	27904	9824	413.33	46.24	51.8	85.78	94.93	6429	2453.82	80.7121	529.067	2454.88	56.5838	2.11856	12.6729	52	99.39	6504197	32417	5971	37.2585
Hebei	130000	Langfang	131000	116.684	39.538	2010	2870	0.912536	62	10052	13510982	651.765	53.57	9090342	1796396	1058640	34.64	31844	9855	419.02	47.15	53	86.11	95.1	6429	1765.92	72.2322	487.202	2350.39	56.3477	2.20697	11.9255	60	99.41	6744250	32302	6662	37.2585
Hebei	130000	Langfang	131000	116.684	39.538	2011	2901	0.915359	76	57521	16114156	660.911	54.33	10563172	2279461	1402506	39.53	36773	27615	424.9	46.18	2817	87.09	96.87	6429	3417.75	86.2175	533.15	2370.74	54.5569	2.12355	12.5451	22	78.9321	6834282	48812	7278	37.2585
Hebei	130000	Langfang	131000	116.684	39.538	2012	2985	0.912505	102	62018	17943291	673.822	53.98	12821172	2680378	1721476	42.1	40598	26360	433.2	46.3	2963	87.31	95.7	6429	1972.19	70.5133	740.338	2303.84	60.3905	2.14256	12.0892	119	49.61	6914428	51098	5616	37.2585
Hebei	130000	Langfang	131000	116.684	39.538	2013	2992	0.91519	47	68532	19431340	661.861	52.6	15413137	2924316	2054342	43.9	46046	24139	422.4	44.15	2870	91.12	27.16	6382	1201.15	91.5442	446.78	2191.93	63.1382	2.06246	12.4121	107	98.9	6914348	48607	5066	37.2585
Hebei	130000	Langfang	131000	116.684	39.538	2014	3133	0.914937	97	71719	21759631	705.735	48.06	13299134	3025103	2504860	45.23	48407	38713	450.4	44.42	2932	93.5	29.41	6382	1708.26	82.085	427.897	2255.77	59.3091	1.95318	13.6673	141	100	7164634	46320	5149	37.2585
Hebei	130000	Langfang	131000	116.684	39.538	2015	3410	0.925996	113	75593	24738649	722.548	44.56	21338117	4819446	3033844	44.45	54460	48205	461.13	45.53	3005	92.01	58.95	6382	1949.85	76.3985	527.932	2290.94	60.824	2.01412	14.6379	117	97	7414484	38390	4549	37.2585
Hebei	130000	Langfang	131000	116.684	39.538	2016	3752	0.885814	205	80207	27063015	736.446	44.07	24585169	5089037	3387244	45.95	58972	27993	470	45.81	3115	84.08	100	6382	2300.02	65.4537	588.547	2371.72	60.4136	2.07447	13.3355	216	94.29	7854593	23654	4485	37.2585
Hebei	130000	Langfang	131000	116.684	39.538	2017	3959	0.929813	212	98838	28810071	738.433	50.3557	18887605	5827035	3314737	96.08	61586	21625	474	46.22	3176	95.49	96.78	6419	1873.81	55.5948	490.093	2554.81	57.4422	2.0889	13.742	138	90	8144652	11311	2018	37.2585
Hebei	130000	Langfang	131000	116.684	39.538	2018	4445	0.948387	318	160065	31082249	746.222	36.61	22317284	6203506	3620321	39.79	64906	10507	479	47.7	4766	96.67	97.98	6419	2983.71	51.3787	579.805	2501.48	57.796	2.07358	13.2617	146	90.37	8470000	8524	1036	37.2585
Hebei	130000	Langfang	131000	116.684	39.538	2019	4661	0.963021	182	197156	31960000	752.454	32.92	22672234	6397682	3883388	39.08	65512	8167	483	38.9669	3235.24	99.9	100	6419	2300.02		421.796	2500.23	55.609	2.0166	13.7091	69	76.49	7.051e+08	4621	1018	37.2585
Hebei	130000	Langfang	131000	116.684	39.538	2020	3776	0.928166	175	177442	33010000	554.604	30.96	22355613	6518910	3601169	391681	60989	6855	356	47.96	3235.24	98.09	100	6419	2037.09		561.473	2610.58	60.178	1.942	13.3518	81	77.7829	1117	4497	3067.5	37.2585
Hebei	130000	Hengshui	131100	115.67	37.7389	2003	1670.52	0.921795	2	6839	3967576	468.917	53.01	1946706	234638	102620	22.2	9628	29417	413.35	26.97	836	16	0	8815	1384.25	74.0794	615.318	2208.42	67.6235	2.02859	13.1316		96	185761	41725	4004	37.2585
Hebei	130000	Hengshui	131100	115.67	37.7389	2004	1790.33	0.899189	4	9751	4738046	469.96	53.07	2390678	290602	101142	21.76	11450	28182	414.27	26.69	17.82	62	84.4999	8815	2283.86	68.4642	491.017	2548.07	62.6144	2.36446	13.6218		100	186792	41541	4458	37.2585
Hebei	130000	Hengshui	131100	115.67	37.7389	2005	1019	0.849572	3	11592	5196937	473.772	52.97	3184608	392998	133188	21.71	12344	56445	417.63	30	19.94	50.36	84.4999	8815	1453.53	74.6246	518.667	2640.93	60.1803	2.3608	13.3333	117	99.87	207902	62862	4319	37.2585
Hebei	130000	Hengshui	131100	115.67	37.7389	2006	1020	0.803934	6	8511	5469867	479.399	51.88	2679840	440563	121500	21.44	12944	47549	422.59	24.8	17.13	73.2	0	8815	1210.41	98.2044	438.182	2198.4	64.7386	2.3046	13.8285		99.96	213788	68982	6566	37.2585
Hebei	130000	Hengshui	131100	115.67	37.7389	2007	954	0.816754	9	5340	5583839	484.606	49.52	1972831	555808	141050	21.17	13132	33879	427.18	25.05	17.57	77.31	84.4999	8815	1257.82	80.7086	479.461	2333	65.6214	2.15167	14.0326	54	99.92	240824	58421	4710	37.2585
Hebei	130000	Hengshui	131100	115.67	37.7389	2008	992	0.813053	5	181385	6338142	490.652	48.91	2410600	667767	154435	21	14843	34267	432.51	27.11	26.37	87	84.4999	8815	2094.12	91.2021	555.87	2485.56	60.0979	2.14643	13.6391	76	99.74	240811	53208	6267	37.2585
Hebei	130000	Hengshui	131100	115.67	37.7389	2009	1010	0.804499	7	6885	6521058	494.918	50.8	3612144	904115	216876	21.32	15192	31646	436.27	31.05	31.25	89.97	9.4	8815	2307.47	83.6792	606.664	2583.05	60.5312	2.17075	13.4834	53	99.87	374972	44159	5613	37.2585
Hebei	130000	Hengshui	131100	115.67	37.7389	2010	1129	0.792251	8	128329	7818229	499.376	50.65	4764103	1120991	279702	21.79	18076	28691	440.2	40.89	32	86.51	100	8815	1536.46	84.0128	495.261	2420.73	60.1464	2.15344	13.0232	38	100	4241566	39053	6502	37.2585
Hebei	130000	Hengshui	131100	115.67	37.7389	2011	1283	0.942596	13	14723	9290736	499.717	52.56	5672374	1374187	372515	26.96	21334	18543	441.6	41.11	1891	87.56	18.11	8837	2433.15	103.288	513.172	2354.96	59.7627	1.92423	13.0885	108	76.5074	4471647	34333	4788	37.2585
Hebei	130000	Hengshui	131100	115.67	37.7389	2012	1422	0.935388	15	18344	10110263	500.622	51.72	6399496	1608095	507343	29.1	23101	13937	442.4	38.93	1791	80.35	84.4999	8837	1891.16	82.7315	605.662	2295.02	61.4792	1.90775	12.9574	81	49.94	4341634	34169	4684	37.2585
Hebei	130000	Hengshui	131100	115.67	37.7389	2013	1535	0.924458	15	20236	10702335	507.082	52.18	7872647	1855649	685345	29.6	23889	16045	447.5	41.54	1911	88	65.52	8825	1097.36	110.121	587.909	2169.37	65.655	1.9123	13.2039	48	99.77	4471740	32996	5659	37.2585
Hebei	130000	Hengshui	131100	115.67	37.7389	2014	1714	0.930182	28	21628	11491345	513.443	47.86	9451687	2425747	1486090	29.53	26022	22720	452.6	42.89	1973	81.2	100	8815	1279.27	93.1443	386.692	2227.45	61.4242	1.88575	14.2912	111	99.6	4481973	34636	4966	37.2585
Hebei	130000	Hengshui	131100	115.67	37.7389	2015	1928	0.934573	34	16730	12200080	513.057	46.15	10855073	2689296	885155	29.52	27543	12481	452.26	39.87	1834	80	100	8815	1603.43	90.5419	510.948	2219.54	62.285	2.003	13.9965	123	99.3	5672435	29919	4554	37.2585
Hebei	130000	Hengshui	131100	115.67	37.7389	2016	2216	0.951611	53	23752	14201825	516.166	47.06	12308344	3027787	957247	28.63	31955	7133	455	29.46	2239	73.2484	100	8815	2148.56	78.929	547.867	2260.83	64.3761	2.12302	13.9811	165	98.97	5662052	9563	2216	37.2585
Hebei	130000	Hengshui	131100	115.67	37.7389	2017	2347	0.986144	94	26131	15231872	513.749	42.0468	14496825	2982886	1034737	22.79	34177	4846	454	40.23	3041	100	100	8837	1539.77	67.3982	469.333	2474.11	61.3192	2.07638	14.24	180	93.32	7903619	2040	615	37.2585
Hebei	130000	Hengshui	131100	115.67	37.7389	2018	2189	0.975426	78	25044.5	15586909	516.012	41.02	14030836	3592082	1149935	23.31	34898	3527	456	40.33	3740	98.13	100	8837	2457.81	59.4977	534.72	2427.52	60.6012	2.12596	13.9818	120	78.29	7900000	4238	741	37.2585
Hebei	130000	Hengshui	131100	115.67	37.7389	2019	2431	0.987283	71	51269.2	15050000	518.275	32.7	14826914	3942764	1220490	22.98	33599	4610	458	38.9669	3235.24	99.62	100	8837	2148.56		393.961	2334.98	60.2653	2.03804	14.2764	82	78.3855	1.849e+08	1320	809	37.2585
Hebei	130000	Hengshui	131100	115.67	37.7389	2020	1919	0.9502	75	60287.5	15600000	260.269	31.41	13290048	4198530	1272578	240176	36938	1282	230	42.38	3235.24	99.61	100	8837	2037.09		556.547	2536.06	64.7345	1.98755	13.9938	65	83.2381	1003	1661	6852.43	37.2585
Shanxi	140000	Taiyuan	140100	112.549	37.8706	2003	1793.06	0.805815	28	11887	5157089	468.517	51.77	2044542	427720	333473	76.19	15210	72171	327.4	36.07	6384	61	77	6988	1416.69	37.0014	537.506	2204.09	64.6443	1.79708	9.82044		43	14535150	181690	4446	37.2585
Shanxi	140000	Taiyuan	140100	112.549	37.8706	2004	1888.48	0.763105	28	14265	6404993	475.014	54.54	3351166	571883	426374	75.08	18804	66575	331.94	37.89	21.45	61	85	6988	1916.6	28.3713	426.15	2487.3	55.9467	2.16621	10.189		43	20415466	183656	3941	37.2585
Shanxi	140000	Taiyuan	140100	112.549	37.8706	2005	3113	0.831054	46	16490	8931620	487.106	46.86	4385075	718390	569525	75.8	26107	56469	340.39	36	23.29	63	80	6988	1072.01	32.2881	350.996	2619.72	52.9756	2.1536	10.5668	80	44.64	22486126	150460	3953	37.2585
Shanxi	140000	Taiyuan	140100	112.549	37.8706	2006	3214	0.796779	68	72489	10136482	499.17	46.92	5011273	954238	753306	77.92	29504	49032	348.82	37.27	23.41	62.72	80.3	6988	1064.98	40.2655	413.315	2286.57	55.8737	2.14182	11.3321	175	44	22706343	128692	3486	37.2585
Shanxi	140000	Taiyuan	140100	112.549	37.8706	2007	3682	0.754638	81	23834	12549447	510.283	51.21	5767355	1558029	884170	80.49	36377	46309	355.31	32	26.06	64.93	69.28	6963	1510.94	33.3792	558.151	2224.07	55.5179	2.00096	11.4633	214	42.19	19617214	106650	3104	37.2585
Shanxi	140000	Taiyuan	140100	112.549	37.8706	2008	3988	0.793863	66	9201	14680851	515.424	50.48	7026335	1528553	1169224	79.1	42378	40611	360.23	34.65	31.46	68.6	76.28	6989	1357.89	30.028	418.501	2321.59	53.7439	2.04296	10.4002	156	47.44	22338849	100089	2625	37.2585
Shanxi	140000	Taiyuan	140100	112.549	37.8706	2009	4195	0.771413	116	26163	15452409	524.372	43.72	7820157	1599051	1175322	80.33	44319	38607	365.12	34.77	27.01	70	94.8	6963	2214.92	32.7934	544.546	2365.79	53.2779	1.97142	10.3792	120	48.57	24427703	90487	2483	37.2585
Shanxi	140000	Taiyuan	140100	112.549	37.8706	2010	4761	0.749469	146	15700	17780539	524.917	44.91	8993056	1896358	1384809	84.64	50225	34814	365.5	35.75	29	66.1	94.8	6963	1821.2	46.3264	410.726	2369.51	52.9113	2.09169	10.4385	157	52.27	25768243	94233	2557	37.2585
Shanxi	140000	Taiyuan	140100	112.549	37.8706	2011	5150	0.874109	164	67914	20801243	523.147	45.63	10241444	2393147	1747179	83.8	49292	44203	365	38.01	11403	84	94	6977	1118.89	83.1176	514.231	2350.28	54.3511	1.8446	9.96584	153	53.02	30279948	108234	2456	37.2585
Shanxi	140000	Taiyuan	140100	112.549	37.8706	2012	5903	0.882187	223	78232	23114326	524.294	44.8	13206257	2774437	2156654	103.5	54440	42084	365.8	39.07	12112	84.5	100	6977	1598.97	44.4436	474.362	2484.35	53.6871	1.82957	9.83189	131	53.77	3.416e+08	101780	3161	37.2585
Shanxi	140000	Taiyuan	140100	112.549	37.8706	2013	6365	0.886791	290	94426	24128724	526.731	43.6	16707390	3191090	2473261	96.7	65746	37003	367.5	39.88	12762	85	100	6977	1394.9	44.5343	567.371	2485.01	53.6917	2.16764	11.0784	68	54.51	3.617e+08	88900	4085	37.2585
Shanxi	140000	Taiyuan	140100	112.549	37.8706	2014	6967	0.891839	381	107673	25310917	529.05	40	17460868	3226934	2588527	107.82	59023	59441	369.7	44.77	14773	85.85	100	6988	1778.52	38.2097	481.38	2361.88	56.086	2.04575	10.9295	75	55.25	4.093e+08	83648	3975	37.2585
Shanxi	140000	Taiyuan	140100	112.549	37.8706	2015	8298	0.915918	366	85049	27353442	525.744	37.3	20256080	4199913	2742403	105.05	63483	34473	367.39	40.3	13702	93.24	100	6988	1666.04	34.9489	420.185	2471.84	55.8415	2.22719	15.4608	78	56	3.930e+08	64656	3544	37.2585
Shanxi	140000	Taiyuan	140100	112.549	37.8706	2016	7881	0.916794	553	46214	29556045	529.479	36.12	20277123	4240666	2826893	104.05	68234	21897	370	38.9669	14369	73.2484	100	6988	1728.83	30.9183	592.447	2509.47	57.2291	2.21004	11.0939	92	51.3	4.099e+08	15707	3879	37.2585
Shanxi	140000	Taiyuan	140100	112.549	37.8706	2017	7308	0.925703	642	10713	33821819	528.048	50.0982	20571283	4790558	3118503	104.41	77536	17086	369	38.9669	14766	90.92	84.4999	6988	1655.8	31.2334	553.56	2478.05	55.0003	2.14092	11.4104	107	42.73	4.549e+08	9759	3739	37.2585
Shanxi	140000	Taiyuan	140100	112.549	37.8706	2018	5897	0.822595	884	159444	38844778	539.496	37.05	25527682	5424589	3732275	104.04	88272	29538	377	44.67	13398	73.2484	84.4999	6988	2298.89	31.3562	456.512	2446.3	53.7926	2.17763	11.1704	73	79.2354	44930000	28794	5273.53	37.2585
Shanxi	140000	Taiyuan	140100	112.549	37.8706	2019	7455	0.795545	579	186124	40290000	549.513	37.69	26475949	6105530	3866164	101.48	90698	29538	384	38.9669	3235.24	95.22	84.4999	6988	1728.83		387.853	2485.95	51.9709	2.11489	11.549	91	88.6499	2.995e+08	27442.4	5630.35	37.2585
Shanxi	140000	Taiyuan	140100	112.549	37.8706	2020	6564	0.918898	674	159428	41530000	675.444	36.21	28107757	6473448	3784351	1013630	78734	29538	472	46.59	3235.24	73.2484	84.4999	6988	2037.09		553.257	2953.44	56.4522	2.08982	11.1504	97	92.5911	4716	49076.4	5529.32	37.2585
Shanxi	140000	Datong	140200	113.3	40.0768	2003	1755.63	0.783228	1	96	2515415	209.471	57.39	863908	308886	131995	48.44	8216	104187	295.92	26.15	2275	30	26	14127	2007.12	27.5382	444.676	2536.76	62.7901	2.10616	7.37674		28	3772130	123676	3417	37.2585
Shanxi	140000	Datong	140200	113.3	40.0768	2004	1923.49	0.67284	1	2429	3047269	212.358	59.66	1115821	369729	153184	51.27	9874	105324	299.68	27.35	14.21	61	28	14112	1458.62	17.8523	464.647	2707.46	55.5574	2.3999	8.01993		36	4592027	129854	4180	37.2585
Shanxi	140000	Datong	140200	113.3	40.0768	2005	2287	0.732927	2	1064	3702507	211.998	53.86	1519607	469007	204173	46.31	11913	105512	299.49	29	14.48	69.2	84.4999	14127	2092.33	24.0125	394.205	2890.31	54.157	2.34104	7.54849	63	40.6	4982083	130396	4288	37.2585
Shanxi	140000	Datong	140200	113.3	40.0768	2006	2480	0.649834	10	3110	4059573	216.5	52.23	1600593	567200	260891	47.36	12970	93415	305.85	29.18	14.53	67.59	0	14127	1400.43	26.1284	348.272	2583.5	52.6245	2.56857	8.55042	114	41	5412165	112414	4207	37.2585
Shanxi	140000	Datong	140200	113.3	40.0768	2007	3075	0.576956	4	6421	4908465	219.027	52.46	2147943	745717	367060	46.19	15581	83320	309.42	31.6	18.99	72.64	84.4999	14127	1175.4	20.5953	398.468	2602.87	53.5205	2.43897	8.77212	101	42.16	5772876	102202	4243	37.2585
Shanxi	140000	Datong	140200	113.3	40.0768	2008	3661	0.601205	8	4881	5696268	220.854	52.92	2765327	992903	466664	47.2	17974	83262	312	32.08	19.03	77.58	84.4999	14127	1420.93	18.1926	456.946	2466.5	54.6642	2.45741	7.74983	131	57.44	5972919	101229	4445	37.2585
Shanxi	140000	Datong	140200	113.3	40.0768	2009	4244	0.54187	9	9170	5962587	223.402	47.69	4394570	1111142	476174	42.07	18710	80659	315.6	36.4	25.41	81.69	79	14127	2980.36	27.4903	329.674	2646.48	50.5919	2.55718	8.0934	69	68.36	6583931	98816	4663	37.2585
Shanxi	140000	Datong	140200	113.3	40.0768	2010	5250	0.475214	6	3775	6959095	224.754	48.69	5424890	1327751	551766	42.12	21369	77185	317.51	37.46	30	79.85	48.47	14127	1416.62	27.229	432.354	2533.59	54.6715	2.63147	7.66267	95	68.94	8764605	97416	4832	37.2585
Shanxi	140000	Datong	140200	113.3	40.0768	2011	5584	0.82013	23	10635	8435722	225.738	50.73	6649105	1692081	646407	42.43	25341	66212	318.9	38.5	4158	82.53	44.91	14127	1822.08	37.9129	361.608	2609.47	53.084	2.36479	7.60943	105	62.2	14024158	143447	5891	37.2585
Shanxi	140000	Datong	140200	113.3	40.0768	2012	5853	0.829948	35	21015	9313878	226.092	50.7	8317875	1865565	803046	44.6	27815	62421	319.4	41.7	4504	83.98	52.69	14127	1868.54	27.4435	462.104	2620.98	53.3004	2.45749	7.0477	80	78.69	16524504	135097	5985	37.2585
Shanxi	140000	Datong	140200	113.3	40.0768	2013	5780	0.84076	23	16455	9674311	238.904	47.09	10362711	2340574	945719	46.5	28707	58068	337.5	42.73	4615	83.21	55.82	14127	1020.43	29.5847	474.265	2707.27	54.4759	2.36595	7.81857	111	90.86	16524615	128026	5387	37.2585
Shanxi	140000	Datong	140200	113.3	40.0768	2014	5747	0.864065	36	18159	10017256	239.278	44.47	10724080	2217880	1049451	41.97	29607	58038	339.2	38.76	4845	85	92	14176	2428.12	27.1336	427.883	2590.04	53.0368	2.21738	8.26947	97	91.34	11074845	115853	4907	37.2585
Shanxi	140000	Datong	140200	113.3	40.0768	2015	6083	0.888703	33	19100	10533703	223.067	41.77	11453535	2908030	923963	40.75	30989	58299	316.22	40.09	5011	78.54	67.02	14176	1853.08	25.2757	449.275	2556.94	56.41	2.21174	14.3176	91	91.61	13564568	95973	3726	37.2585
Shanxi	140000	Datong	140200	113.3	40.0768	2016	5436	0.914979	57	20110	10257962	224.323	36.52	12128208	2858886	889263	40.23	30046	25462	318	41.02	5127	83.85	75.23	14176	2356.61	23.0354	494.192	2722.3	55.9359	2.26516	8.0308	108	92	14174684	21044	1924	37.2585
Shanxi	140000	Datong	140200	113.3	40.0768	2017	5499	0.898905	53	17013	11213101	224.291	46.1269	9.95264e+06	3255052	1082766	39.75	32671	21840	318	41.78	5231	92.03	89.28	14178	2191.77	23.1535	420.716	2705.89	52.3817	2.21805	8.4853	119	19	14284788	18789	1821	37.2585
Shanxi	140000	Datong	140200	113.3	40.0768	2018	5809	0.722271	71	33934.8	12719598	224.291	36.52	12684245	3339906	1196911	39.46	36877	29538	318	42.87	4851	73.2484	84.4999	14178	3138.3	20.4026	463.771	2597	52.2469	2.24945	8.02771	125	77.8548	20010000	49076.4	1474.75	37.2585
Shanxi	140000	Datong	140200	113.3	40.0768	2019	5236	0.661038	65	35882.9	13190000	226.238	37.2	12448258	3633627	1301336	38.33	38122	29538	318	38.9669	3235.24	73.2484	84.4999	14056	2356.61		456.845	2787.63	52.2895	2.13456	8.19933	159	78.4912	1.730e+08	49076.4	2692.17	37.2585
Shanxi	140000	Datong	140200	113.3	40.0768	2020	4631	0.81717	38	82660.1	13700000	160.074	37.01	14334896	3881752	1350424	378036	43982	11598	225	42.44	3235.24	85.44	100	14056	2037.09		488.536	3187.72	54.2831	2.20656	7.92801	200	75.7292	2231	12716	6852.43	37.2585
Shanxi	140000	Yangquan	140300	113.581	37.857	2003	845.674	0.830257	1	803	1259180	275.011	60.32	378000	125779	69622	20.7	9785	82310	125.68	17.02	834	5	0	4570	1767.65	38.9282	535.761	2363.49	64.1921	2.12778	10.0085		12	252707	112353	1413	37.2585
Shanxi	140000	Yangquan	140300	113.581	37.857	2004	1065.44	0.752355	3	598	1515009	276.411	62.02	491780	158910	93492	21.35	11719	80230	126.32	26.02	12.33	69	8	4570	2079.55	29.7241	465.123	2732.14	55.7097	2.46493	10.5424		10	254806	118803	1396	37.2585
Shanxi	140000	Yangquan	140300	113.581	37.857	2005	2156	0.830435	2	22	2002511	275.449	57.63	650029	200500	129255	22.28	15380	65812	125.88	33	14.21	64.5	84.4999	4570	1301.21	35.3721	424.157	2818.36	53.2459	2.38313	10.583	81	7.79	310933	121580	1397	37.2585
Shanxi	140000	Yangquan	140300	113.581	37.857	2006	2178	0.754158	1	2488	2374387	278.359	59.38	924659	256241	153756	22.64	18188	64712	127.21	30.16	14.05	60.06	0	4570	1153.26	43.0205	558.137	2358.55	57.6174	2.39254	11.2492	131	12.72	330933	116871	1513	37.2585
Shanxi	140000	Yangquan	140300	113.581	37.857	2007	2112	0.706605	8	3549	2732413	280.613	59.07	1240873	335191	216203	22.42	20839	57765	128.24	34.67	14.24	50.43	84.4999	4570	1961.85	34.8544	500.889	2325.95	56.3642	2.19609	11.3838	124	21.23	354957	100949	1346	37.2585
Shanxi	140000	Yangquan	140300	113.581	37.857	2008	2024	0.908416	6	39217	3106529	283.02	59.21	1558473	406374	261701	22.53	23593	16076	129.34	37.96	25.83	65	60	4570	1585.44	32.0329	525.082	2335.01	54.2061	2.34449	10.5967	153	21.36	4791757	100401	744	37.2585
Shanxi	140000	Yangquan	140300	113.581	37.857	2009	2067	0.896249	6	4330	3487100	285.055	57.15	2424632	489685	297740	22.93	26383	15766	130.27	39.2	26.32	78	51	4570	2665.16	38.4321	584.484	2427.19	53.5637	2.30422	10.6045	79	23	5041810	100147	548	37.2585
Shanxi	140000	Yangquan	140300	113.581	37.857	2010	2203	0.849771	29	13892	4293774	286.171	59.46	2983717	595962	376931	23.74	31898	18891	130.78	39.42	27	82.99	100	4570	2114.37	48.2453	428.221	2359.66	55.1392	2.46134	10.3684	56	23.4	5261870	109377	1134	37.2585
Shanxi	140000	Yangquan	140300	113.581	37.857	2011	2347	0.889645	9	18134	5281145	287.527	59.44	3156263	710382	466358	26.05	38500	31141	131.4	40.38	2140	83.3	100	4570	1690.04	73.7032	586.208	2250.11	55.1211	2.16102	10.2227	100	23.74	5581947	101156	779	37.2585
Shanxi	140000	Yangquan	140300	113.581	37.857	2012	2492	0.904479	24	23576	6019519	289.059	58.89	3343212	885491	568784	27.6	43702	25639	132.1	40.79	2162	90	100	4570	1726.95	51.5576	519.161	2386.63	54.9947	2.22759	10.0023	88	21.8	5581945	98713	500	37.2585
Shanxi	140000	Yangquan	140300	113.581	37.857	2013	2363	0.911059	13	26500	6118094	290.372	57.68	4855450	863573	479486	28.6	46001	23408	132.7	41.02	2215	87.2	72	4570	1498.55	51.3912	600.581	2394.38	54.6292	2.21405	10.8111		23.3	5611950	93767	583	37.2585
Shanxi	140000	Yangquan	140300	113.581	37.857	2014	2244	0.928901	17	27600	6166154	291.466	54.63	5173685	869075	470477	28.54	44382	23315	133.2	40.44	2224	87	72	4570	1941.47	46.2862	516.996	2271.31	54.9699	2.35182	11.1673	83	21.05	6482262	88855	614	37.2585
Shanxi	140000	Yangquan	140300	113.581	37.857	2015	2367	0.934439	7	30500	5957009	289.19	49.83	6006718	1007101	441645	27.3	42688	31096	132.16	42.39	2289	86	88	4570	1651.7	38.3052	502.447	2340.2	54.4746	2.47676	13.9673	104	18.61	6482272	78128	458	37.2585
Shanxi	140000	Yangquan	140300	113.581	37.857	2016	2140	0.806759	23	31146	6228625	291.028	48.03	5531598	957303	412776	25.37	44461	27681	133	41.57	2328	86.2	72.01	4570	1986.87	34.7726	697.484	2385.44	54.9036	2.47589	11.0576	87	16.76	6592286	58396	531	37.2585
Shanxi	140000	Yangquan	140300	113.581	37.857	2017	2227	0.950764	41	11501	6720222	289.537	48.7691	8.29311e+06	1060561	499961	25.42	47790	29538	132	41.75	2344	87.5	73.02	4559	1708.88	36.0907	604.194	2489.26	51.8603	2.45074	11.4025	131	79.3115	6592292	8541.84	374	37.2585
Shanxi	140000	Yangquan	140300	113.581	37.857	2018	2359	0.948996	54	90431.2	7336944	289.537	47.03	11133706	1239346	576166	24.2	51976	29538	132	37.89	2281	93.38	80.15	4559	2293.19	36.5776	522.485	2346.42	53.9422	2.46885	11.1116	115	70.0804	6250000	5966.16	2473.03	37.2585
Shanxi	140000	Yangquan	140300	113.581	37.857	2019	1939	0.967725	25	23154.3	7190000	289.537	45.53	10511016	1322650	573929	21.63	50775	2790	132	38.9669	3235.24	96.66	86.7	4559	1986.87		398.9	2415.19	50.7972	2.38609	11.4907	109	76.4006	1.730e+08	4721	404	37.2585
Shanxi	140000	Yangquan	140300	113.581	37.857	2020	2336	0.942097	31	28628.3	7420000	206.186	45.01	11359163	1546127	569293	221901	56245	29538	94	43.89	3235.24	95	100	4559	2037.09		632.424	3025.17	55.0006	2.38315	11.1574	142	82.3689	707	49076.4	542.743	37.2585
Shanxi	140000	Changzhi	140400	113.116	36.1954	2003	2293.57	0.843571	0	1162	2556615	227.965	60.02	1278629	276348	131595	30.79	8012	75208	316.78	27.84	1253	30	70	13896	1799.58	36.4189	784.054	2080.05	69.5751	1.77513	11.3276		48	2971001	92833	2261	37.2585
Shanxi	140000	Changzhi	140400	113.116	36.1954	2004	2030.87	0.738232	0	377	3184746	228.98	63.3	1630700	347541	170549	31.9	9928	86729	318.19	27.09	16.33	20	70	13896	2014.49	29.762	507.777	2408.88	61.6307	1.80642	11.9765		52	3061080	94825	2203	37.2585
Shanxi	140000	Changzhi	140400	113.116	36.1954	2005	2923	0.781467	1	916	3987461	227.706	57.84	1832683	473992	238747	32	12363	87703	316.42	44	27.36	47.78	59.09	13896	1336.1	38.8408	544.835	2446.55	59.5608	1.76094	11.8907	36	53.52	3781852	107637	2892	37.2585
Shanxi	140000	Changzhi	140400	113.116	36.1954	2006	3232	0.674853	3	3002	4603998	230.354	58.69	1840150	697979	445216	32.18	14197	86527	320.1	45.09	27.62	46.37	60	13896	1300.03	41.5802	549.675	2290.79	63.2508	1.82959	12.5117		58.33	4021897	116083	3404	37.2585
Shanxi	140000	Changzhi	140400	113.116	36.1954	2007	3899	0.571699	3	15686	5506252	233.017	59.6	2244457	788398	497506	35.65	16887	84398	323.8	46.09	28.36	49.27	100	13896	2064.99	36.7896	530.442	2253.08	61.6441	1.77558	12.3885	142	63.76	4171934	110658	3818	37.2585
Shanxi	140000	Changzhi	140400	113.116	36.1954	2008	4873	0.734559	15	30498	6821316	235.607	63.47	2734353	971493	626259	34.98	20821	53113	327.4	47.11	28.36	49.27	100	13896	1216.63	36.8229	408.924	2348.35	59.3598	1.9023	11.7064	140	64.36	4231971	106547	3514	37.2585
Shanxi	140000	Changzhi	140400	113.116	36.1954	2009	6031	0.703981	23	10967	7752901	237.212	62.78	4436983	1126539	695730	35.96	23558	50104	329.63	48.13	28.95	85	100	13896	2365.67	40.844	472.423	2312	58.3397	1.90204	11.8219	17	67	4392021	104331	3677	37.2585
Shanxi	140000	Changzhi	140400	113.116	36.1954	2010	7389	0.548962	19	13093	9202336	238.587	65.38	5610473	1358657	779001	37.3	27642	64370	331.54	48.25	36	92	100	13896	2292.65	47.1062	453.166	2203.48	57.4418	1.99858	11.7519	83	67.87	8642646	121102	5241	37.2585
Shanxi	140000	Changzhi	140400	113.116	36.1954	2011	7690	0.808926	24	20716	12186017	240.573	67.89	6069007	1760325	1044071	39.39	36425	214965	334.3	45.14	2663	89.6	60.85	13896	1630.72	73.2572	597.138	2134.7	59.1359	1.83991	11.4018	130	68.05	7442384	146678	7287	37.2585
Shanxi	140000	Changzhi	140400	113.116	36.1954	2012	7060	0.808664	44	27929	13286098	241.868	67.36	8669585	2018280	1334931	39.5	39523	203124	336.1	45.24	2669	90.53	65.34	13896	1547.87	62.0528	480.66	2180.98	58.8892	1.8006	11.365	102	67.34	7452389	136945	8659	37.2585
Shanxi	140000	Changzhi	140400	113.116	36.1954	2013	5976	0.815004	46	31262	13337207	243.667	65.01	10868280	2458799	1486623	45.1	39343	182355	338.6	45.56	2688	90.59	70.05	13896	1636.49	62.0938	631.224	2243.33	57.8937	1.81068	12.4206	75	67.05	7512408	131999	8065	37.2585
Shanxi	140000	Changzhi	140400	113.116	36.1954	2014	5080	0.779012	65	34402	13311415	244.099	58.33	12456466	2440202	1363251	44.47	39196	208640	339.2	46.08	2719	92.73	80.05	13896	2065.49	50.1565	566.989	2112.99	59.9423	2.07772	12.3844	101	66.41	9242440	120102	7951	37.2585
Shanxi	140000	Changzhi	140400	113.116	36.1954	2015	4148	0.868508	50	45118	11953423	242.408	51.13	14415118	2415636	964350	42.71	35029	195489	336.85	46.47	2742	92.32	84.27	13896	1779.77	47.7564	464.443	2150.36	60.0547	2.21087	15.9645	108	67.66	9243162	86495	5816	37.2585
Shanxi	140000	Changzhi	140400	113.116	36.1954	2016	4211	0.826698	36	47502	12704767	243.955	50.92	15144247	2343437	985278	42.57	37063	43115	339	46.97	2771	92.31	42.17	13896	2167.85	41.6877	634.79	2163.88	60.4501	2.15853	12.5316	108	75.4	9243162	41161	4653	37.2585
Shanxi	140000	Changzhi	140400	113.116	36.1954	2017	4805	0.846518	42	38470	14775312	242.207	44.615	14226162	2684289	1322832	43	42887	28602	338	47.18	2798	94.09	51.13	13955	1732.97	37.6706	581.681	2212.26	59.6567	2.14519	12.7907	164	46.68	7532516	26548	4088	37.2585
Shanxi	140000	Changzhi	140400	113.116	36.1954	2018	5284	0.905413	56	60177.5	16456336	242.924	54.19	15170253	3237265	1506696	43.1	47540	27270	339	47.31	2940	95.17	97.39	13955	2315.88	34.8023	479.051	2339.94	58.6341	2.23025	12.657	89	49.49	8150000	13639	4629	37.2585
Shanxi	140000	Changzhi	140400	113.116	36.1954	2019	6433	0.802065	38	91523.2	16400000	243.64	53.35	16006012	3545092	1619482	45.97	47219	29538	340	38.9669	3235.24	95.63	100	13955	2167.85		427.946	2201.78	57.0033	2.18004	12.9627	83	82.6486	23134889	26456.7	5291.68	37.2585
Shanxi	140000	Changzhi	140400	113.116	36.1954	2020	6467	0.940454	86	72491	17120000	128.986	52.51	14190860	3960786	1663524	469064	53778	29538	180	46.59	3235.24	95.65	100	13955	2037.09		580.64	2759.26	61.9312	2.28973	12.6114	89	76.3529	1384	49076.4	896.053	37.2585
Shanxi	140000	Jincheng	140500	112.852	35.4907	2003	1013.94	0.870714	1	859	1985067	223.214	57.8	823701	192517	102779	21.82	9079	60909	211.83	29.17	875	38	10	9490	1882.44	37.2438	888.344	2139.59	69.7761	1.9277	12.3532		33	224675	67020	2956	37.2585
Shanxi	140000	Jincheng	140500	112.852	35.4907	2004	2104.03	0.786008	2	748	2445115	223.604	63.52	1079741	233725	138479	22.85	11148	68166	212.2	28.5	25.33	40	12	9490	2107.84	30.6136	605.78	2455.44	61.4723	1.9025	13.1289		29	227754	93033	2763	37.2585
Shanxi	140000	Jincheng	140500	112.852	35.4907	2005	1792	0.825138	4	962	3159994	223.246	64.16	1308989	313156	200454	23.42	14356	67826	211.86	31	30.09	40	12	9490	1566.36	39.6769	594.18	2425.16	60.2116	1.78424	12.8723	85	22	309915	96056	2893	37.2585
Shanxi	140000	Jincheng	140500	112.852	35.4907	2006	1905	0.755811	3	5312	3644086	235.06	64.62	1647534	392330	264925	24.13	16489	62140	221.45	43.19	42.54	68.98	33.7	9421	1451.02	43.6722	607.626	2251.93	63.9545	1.75	13.3945	129	51	3641349	88763	5194	37.2585
Shanxi	140000	Jincheng	140500	112.852	35.4907	2007	2036	0.680282	2	32282	4199561	235.994	63.57	2154911	540495	340783	24.75	18773	60386	222.33	45.35	42.23	90	90	9421	2087.61	38.6847	528.853	2141.83	60.3333	1.77439	13.3555	197	55.41	3711385	95410	6369	37.2585
Shanxi	140000	Jincheng	140500	112.852	35.4907	2008	2373	0.736779	6	6069	5275490	235.209	63.51	2675397	632928	418641	25.78	23680	50794	221.59	31.33	37.48	94.97	94.07	9421	1504.82	37.5743	496.68	2290.87	58.7387	1.82221	12.7283	77	62.22	1631377	94314	5669	37.2585
Shanxi	140000	Jincheng	140500	112.852	35.4907	2009	2730	0.782104	15	19433	6060499	229.74	63.32	3666119	764896	480742	26.82	27108	34400	216.53	36.59	42.77	95	93.11	9425	2411.5	39.1156	478.143	2184.81	58.8595	1.85942	12.9701	24	76.26	1631467	86904	5495	37.2585
Shanxi	140000	Jincheng	140500	112.852	35.4907	2010	3168	0.657143	14	13892	7305428	229.422	63.6	4326382	895069	554890	27.15	32337	48202	216.23	38.66	43	95.62	93.21	9425	1932.76	44.2519	492.979	2138.81	56.9702	1.91186	12.8456	15	75.21	3521494	98125	5188	37.2585
Shanxi	140000	Jincheng	140500	112.852	35.4907	2011	3088	0.873913	12	21799	8949773	230.769	65.46	5041207	1132373	679222	28.88	39205	72876	217.5	38.66	1585	95	91.07	9425	2146.97	61.5443	690.615	2093.29	58.1592	1.77931	12.5859	107	77.04	4031494	94469	5601	37.2585
Shanxi	140000	Jincheng	140500	112.852	35.4907	2012	3022	0.882026	17	25775	10128134	231.512	64.55	6549537	1298261	829056	28.9	44257	70116	218.2	39.81	1672	95	99.24	9425	1634.27	57.4697	415.477	2116.62	57.7932	1.79073	12.6549	94	80.75	5561577	82579	5689	37.2585
Shanxi	140000	Jincheng	140500	112.852	35.4907	2013	2666	0.87952	20	28400	10319143	232.679	62.45	8376976	1573164	945755	37.9	47119	67812	219.3	39.34	1731	95	95	9425	1407.03	56.8832	635.892	2240.43	57.4455	1.76552	13.6655	99	78.34	5571633	82246	5701	37.2585
Shanxi	140000	Jincheng	140500	112.852	35.4907	2014	2341	0.87884	26	28429	10358203	232.255	58.76	9747818	1617219	980305	37.7	44943	66631	218.9	40.11	1805	94.7	100	9425	1814.65	49.0029	614.357	2102.28	60.484	2.04987	13.5229	88	78	5611702	77983	5741	37.2585
Shanxi	140000	Jincheng	140500	112.852	35.4907	2015	2218	0.887657	35	25675	10402416	232.828	55.4	11501476	1801145	939026	37.3	44994	51043	219.44	42.56	1915	95	100	9425	1773.38	43.1229	514.529	2157.89	62.6216	2.06713	17.3119	81	78.19	5771806	74377	5673	37.2585
Shanxi	140000	Jincheng	140500	112.852	35.4907	2016	2420	0.730867	33	20012	10493400	233.422	52.88	11503657	1725079	893229	35.57	45271	77099	220	41.63	1915	95.3	86.7	9425	2355.81	36.2446	683.977	2188.18	61.3805	2.02089	13.6903	119	78	5851806	66422	6014	37.2585
Shanxi	140000	Jincheng	140500	112.852	35.4907	2017	2982	0.889051	45	20048	11515357	234.483	47.2534	11692962	1784121	1013655	35.67	49487	27231	221	45.8	1980	100	100	9425	1687.82	33.7477	540.48	2252.36	60.0067	2.09499	13.8968	67	54.29	5951868	18179	3270	37.2585
Shanxi	140000	Jincheng	140500	112.852	35.4907	2018	3956	0.919692	35	66623.6	13518530	234.483	53.1	14618183	2284586	1253028	35.33	57819	19975	221	45.8	3235.24	100	100	9425	2228.1	33.5322	569.882	2342.37	59.5467	2.17235	13.7587	111	47.41	6040000	12208	3174	37.2585
Shanxi	140000	Jincheng	140500	112.852	35.4907	2019	4829	0.935768	18	79218.6	13550000	235.544	54.32	13998396	2525199	1382122	37.04	57714	7223	222	38.9669	3235.24	100	100	9425	2355.81		519.26	2055.98	57.6463	2.118	13.9406	93	53	1.365e+08	8850	2622	37.2585
Shanxi	140000	Jincheng	140500	112.852	35.4907	2020	4148	0.929239	21	61038.4	14260000	146.419	53.51	14023194	2840023	1452546	356404	64966	11448	138	44.64	3235.24	99.8	100	9425	2037.09		586.139	2402.07	62.0881	2.21702	13.8111	87	77.0169	879	4676	581.054	37.2585
Shanxi	140000	Shuozhou	140600	112.433	39.3316	2003	1688.53	0.849656	0	90431.2	1185962	133.635	52.06	502990	113081	52835	12.68	8013	66292	141.96	29.88	747	18	50	10623	1726.57	31.0059	483.929	2540.47	63.9127	2.14927	7.28942		22	238748	88488	4025	37.2585
Shanxi	140000	Shuozhou	140600	112.433	39.3316	2004	1753.94	0.824389	0	88	1452132	135.338	57.11	660576	158977	66702	12.97	9738	50930	143.77	29.17	13.45	17	23	10623	1846.93	23.5882	466.592	2720.56	56.0374	2.32126	7.80538		18	302794	117284	3126	37.2585
Shanxi	140000	Shuozhou	140600	112.433	39.3316	2005	1353	0.837022	0	7243	1816505	137.136	58.44	733783	203434	113127	13.01	12094	56862	145.68	37	16.21	19	16	10623	1359.23	28.5831	407.194	2854.34	53.6652	2.17776	7.47599	75	17	308969	137691	3136	37.2585
Shanxi	140000	Shuozhou	140600	112.433	39.3316	2006	1567	0.780592	1	5406	2341263	140.12	61.92	950962	374223	170111	13.06	15481	53912	148.85	38.55	17.24	26	18	10623	1451.14	32.4505	410.421	2543.62	54.2955	2.24011	8.44191	90	17	3871054	140523	2730	37.2585
Shanxi	140000	Shuozhou	140600	112.433	39.3316	2007	1991	0.801939	2	4031	3321931	138.171	60.67	1529396	441174	302023	13.63	21828	35520	152.9	42.17	17.76	91.6	32	11066	1071.25	24.7433	447.717	2441.66	55.5839	2.12712	8.57121	115	17.36	4711109	135000	2761	37.2585
Shanxi	140000	Shuozhou	140600	112.433	39.3316	2008	2259	0.85776	1	6989	4204038	140.222	61.84	2218804	605317	377989	14.29	27458	25039	155.17	34.34	16.28	94.24	42.96	11066	1282.36	21.048	483.095	2389.18	55.9591	2.12249	7.49008	105	17.69	2201029	115446	2695	37.2585
Shanxi	140000	Shuozhou	140600	112.433	39.3316	2009	2918	0.840527	15	5088	5613074	142.21	52.34	3015248	721488	462213	17.26	36452	24106	157.37	42.34	23.83	96	100	11066	2522.53	28.5674	341.697	2469.84	50.8342	2.19536	7.92846	95	19.11	2731527	142240	1522	37.2585
Shanxi	140000	Shuozhou	140600	112.433	39.3316	2010	3379	0.803971	12	6536	6701476	143.747	56.56	3739508	901318	557535	17.89	41107	24847	159.07	43.56	24	98	100	11066	1620.92	34.6207	438.886	2575.07	53.8628	2.29494	7.61064	134	48.35	2801591	137040	1535	37.2585
Shanxi	140000	Shuozhou	140600	112.433	39.3316	2011	3772	0.845831	14	11588	8552006	161.701	58.32	4745733	1154207	709189	19.7	49692	32126	172.6	46.37	1901	97.53	100	10674	1401.39	49.1007	387.195	2497.03	54.0089	1.99825	7.45432	136	51.42	3181716	138938	1489	37.2585
Shanxi	140000	Shuozhou	140600	112.433	39.3316	2012	4405	0.884348	21	13400	10071198	162.544	59.18	5731427	1387506	842500	20.4	58205	28915	173.5	45.98	1931	100	77.98	10674	1905.84	30.9554	498.93	2543.19	54.2717	2.0967	7.00397	142	83.64	4221779	114780	1167	37.2585
Shanxi	140000	Shuozhou	140600	112.433	39.3316	2013	4458	0.888845	38	15420	10264012	163.388	56.03	7747111	1544659	953000	20.5	58989	30527	174.4	50.05	2102	97.24	80.17	10674	1122.85	32.5217	520.098	2683.68	53.2626	2.19797	8.05869	132	86.67	4341861	108902	1626	37.2585
Shanxi	140000	Shuozhou	140600	112.433	39.3316	2014	4371	0.909209	28	15420	10034100	164.325	54.09	8152983	1430634	865898	20.22	57368	32620	175.4	50.05	2102	97.3	91.22	10674	2452.47	28.0767	429.087	2539.48	53.4472	2.15195	8.18718	95	86.86	4341961	99458	1780	37.2585
Shanxi	140000	Shuozhou	140600	112.433	39.3316	2015	4130	0.931978	2	7234	9011301	152.009	45.09	9370608	1382931	543000	19.7	51256	30564	161.51	42.48	1784	97.5	92.01	10625	1840.03	25.5796	438.648	2533.98	55.76	2.21442	14.8048	131	88.7	4331601	64376	1865	37.2585
Shanxi	140000	Shuozhou	140600	112.433	39.3316	2016	4241	0.92261	10	9833	9180640	153.412	43.05	6376804	1276607	491229	18.89	52010	15870	163	36.98	1553	73.2484	100	10625	1896.89	27.51	536.314	2590.1	56.3718	2.21904	8.06573	138	51.52	5111400	20501	1342	37.2585
Shanxi	140000	Shuozhou	140600	112.433	39.3316	2017	4607	0.904604	16	2356	9802230	154.353	48.8987	10495222	1417217	732205	18.6	55316	13199	164	42.87	3235.24	97.21	98.24	10625	2112.95	26.0709	499.195	2609.9	53.2765	2.14642	8.48234	144	38	5491601	19379	1122	37.2585
Shanxi	140000	Shuozhou	140600	112.433	39.3316	2018	5127	0.93747	19	49247.4	10656332	153.412	38.25	11890219	1738833	904030	18.5	59914	29538	163	40.16	2508	95.14	100	10625	2902.62	24.497	545.102	2556.21	53.1575	2.20922	8.05723	97	79.9218	5150000	8758.79	749.777	37.2585
Shanxi	140000	Shuozhou	140600	112.433	39.3316	2019	4963	0.663087	9	60462.3	10620000	154.353	39.82	13521404	1929168	922886	18.66	59552	29538	164	38.9669	3235.24	73.2484	84.4999	10625	1896.89		430.167	2813.8	52.2004	2.10127	8.24146	122	84.2062	1.730e+08	49076.4	222.068	37.2585
Shanxi	140000	Shuozhou	140600	112.433	39.3316	2020	4147	0.71914	14	43498.9	11000000	93.1765	40	14128237	1982824	895302	183386	69214	96198	99	38.9669	3235.24	97.11	100	10625	2037.09		486.407	3266.85	53.8436	2.14124	7.49314	134	78.1698	701	6740	6852.43	37.2585
Shanxi	140000	Jinzhong	140700	112.753	37.687	2003	1117.48	0.888009	2	300	2034428	185.766	53.2	951739	242556	94768	29.65	6679	54321	304.73	26.47	794	15	60	16404	1996.59	38.5581	606.575	2155.23	66.1655	1.73914	10.4306		41	123700	70927	1217	37.2585
Shanxi	140000	Jinzhong	140700	112.753	37.687	2004	1611.6	0.837342	1	263	2539148	186.613	55.22	1229455	305000	129790	29.75	8300	52712	306.12	26.93	14.07	68	60	16404	2354.55	30.1174	466.164	2493.99	57.7217	2.01567	10.9426		52	138757	72111	1382	37.2585
Shanxi	140000	Jinzhong	140700	112.753	37.687	2005	4556	0.859392	2	2402	3310171	186.924	52.4	1508881	394496	192131	30.28	10772	56706	306.63	25	14.58	68	60	16404	1335.11	38.581	430.752	2573.63	54.8921	2.01304	11.0372		43.65	160794	77627	1388	37.2585
Shanxi	140000	Jinzhong	140700	112.753	37.687	2006	4019	0.714674	3	3206	3856794	188.978	54.38	2013297	664054	238932	29.67	12491	76617	310	27.6	15.41	68	60	16404	1293.64	45.3246	478.465	2256.43	58.7601	2.04045	11.716	31	48.5	258863	111382	1795	37.2585
Shanxi	140000	Jinzhong	140700	112.753	37.687	2007	3658	0.800863	6	5749	4701976	191.344	54.96	2837447	721064	410153	31.99	15157	37558	313.88	30.5	17.36	23.93	84.4999	16404	2049.66	36.5784	533.745	2209.22	57.7366	1.90741	11.658	35	72.01	306986	103584	1643	37.2585
Shanxi	140000	Jinzhong	140700	112.753	37.687	2008	3298	0.727259	11	25297	5678066	193.794	57.96	3312193	856795	469107	32.25	18219	57059	317.9	38.45	19.97	35.49	84.4999	16404	1483.13	34.3745	405.191	2255.61	54.9963	1.99426	10.8339	150	74.36	3741164	101200	1659	37.2585
Shanxi	140000	Jinzhong	140700	112.753	37.687	2009	2981	0.82395	15	7048	6368106	195.074	52.22	3959383	1030873	577568	36	20335	29460	320	39.15	22.72	77	22	16404	2629.07	38.0597	541.221	2312.34	55.3848	1.93088	10.9057	112	84	4841338	75387	2018	37.2585
Shanxi	140000	Jinzhong	140700	112.753	37.687	2010	2803	0.741525	28	5545	7638366	195.803	54.76	4949648	1205394	647518	35.06	24275	36121	320.96	40.23	23	90	22.45	16392	2626.16	49.9638	417.403	2251.93	54.9378	2.06058	10.8677	124	90.89	4311377	96699	2189	37.2585
Shanxi	140000	Jinzhong	140700	112.753	37.687	2011	3144	0.869885	14	6507	8902376	197.23	54.82	5802105	1541989	780355	34.94	27300	787537	323.3	45.64	1780	92.21	32.72	16392	1616.48	77.1098	557.729	2235.05	56.5169	1.83255	10.4468	130	94.2	5681543	108235	2065	37.2585
Shanxi	140000	Jinzhong	140700	112.753	37.687	2012	3686	0.867459	19	12004	9865596	198.267	54.58	7441063	1787371	992296	34.6	30093	73201	325	37.6	1880	92.8	53.36	16392	1893.61	57.939	506.251	2381.87	56.3637	1.8084	10.3114	94	81.61	6051654	111377	3929	37.2585
Shanxi	140000	Jinzhong	140700	112.753	37.687	2013	4046	0.881176	21	18406	10222281	201.623	52.42	9459249	2136333	1151305	36.7	30977	3153822	330.5	36.42	1930	92.8	69.02	16392	1955.41	54.5319	597.006	2345.88	55.9161	1.93701	11.4783	82	83.12	6051709	104113	3101	37.2585
Shanxi	140000	Jinzhong	140700	112.753	37.687	2014	4410	0.878601	25	35303	10413000	201.623	47.45	11060072	2168543	1175158	35.23	31434	82422	330.5	37.92	2010	96.6	96.6	16392	2352.82	45.4842	519.203	2190.1	57.9565	1.93661	11.3943	92	79.45	7021820	99895	3182	37.2585
Shanxi	140000	Jinzhong	140700	112.753	37.687	2015	4978	0.8989	26	37077	10461155	201.11	43.79	13124532	2411647	1002430	35.64	31434	80364	329.66	36.71	2643	95.21	94	16392	1890.76	42.3429	438.482	2248.9	57.0945	2.23955	15.0973	92	95.93	8782354	91219	2884	37.2585
Shanxi	140000	Jinzhong	140700	112.753	37.687	2016	4911	0.886051	40	37870	10911041	201.897	42.95	13758360	2471699	1008005	35.05	32646	27371	332	37.52	2889	95.24	95.51	16444	2341.43	35.999	643.312	2287.46	58.3433	2.19563	11.5299	137	75.3154	8962460	30414	1775	37.2585
Shanxi	140000	Jinzhong	140700	112.753	37.687	2017	6163	0.893322	64	38595	12849233	202.538	52.7863	12202744	2789231	1180603	35.18	38274	19996	332	35.84	2957	95.92	97.66	16392	2002.43	35.1703	569.46	2366.55	56.3395	2.18301	11.833	118	95.3	903	21642	987	37.2585
Shanxi	140000	Jinzhong	140700	112.753	37.687	2018	4376	0.949739	108	72679.2	14476039	203.114	47.53	13965313	3226368	1508110	34.95	42910	5267	334	37.21	3235.24	96.3	100	16444	2789.76	34.4521	441.424	2328.41	55.6534	2.21432	11.6758	107	96.3	9170000	8856	879	37.2585
Shanxi	140000	Jinzhong	140700	112.753	37.687	2019	5978	0.937169	72	67332	14600000	204.368	44.81	13397021	3710587	1630075	37.66	43125	4865	335	38.9669	3235.24	96.6	99.92	16392	2341.43		379.547	2332.5	53.6613	2.14588	12.0416	104	88	1.730e+08	9182	952	37.2585
Shanxi	140000	Jinzhong	140700	112.753	37.687	2020	5278	0.879116	55	62201.5	14690000	123.841	45.47	13861968	4001461	1687121	361602	43546	24168	203	42.32	3235.24	96.9	99.84	16392	2037.09		595.975	2869.51	58.5848	2.15355	11.6348	98	78.3446	996	7277	457.94	37.2585
Shanxi	140000	Yuncheng	140800	111.008	35.0264	2003	2147.94	0.775695	6	3642	2936189	228.426	58.24	1024331	279212	119497	32.95	5985	110007	487.78	16.83	505	8	0	21354	1720.18	50.4905	843.538	2017.36	69.0686	2.32904	12.562		54	157573	110007	4130	37.2585
Shanxi	140000	Yuncheng	140800	111.008	35.0264	2004	1654.77	0.704476	2	1913	3682811	351.855	59.99	1380000	370836	121548	32.76	7461	95123	491.33	8.63	5.79	73.2484	84.4999	13964	1880.37	46.9666	505.168	2331.32	62.0451	2.186	13.3235		56	107364	94449	5408	37.2585
Shanxi	140000	Yuncheng	140800	111.008	35.0264	2005	3470	0.797831	2	2547	4708299	349.893	56.36	1604837	435702	184076	32.44	9473	76448	488.59	10	5.86	73.2484	84.4999	13964	1540.89	51.6811	483.424	2189.04	59.5835	2.10093	13.0596	69	60.82	157370	108679	4301	37.2585
Shanxi	140000	Yuncheng	140800	111.008	35.0264	2006	4246	0.710664	7	4759	5502093	353.194	56.15	2224345	545866	213134	32.1	11001	64663	493.2	19.27	7.3	34.41	2.71	13964	1243.77	62.1966	560.719	2054.88	63.9271	2.08667	13.7347		65	120465	106880	14365	37.2585
Shanxi	140000	Yuncheng	140800	111.008	35.0264	2007	5155	0.665364	8	2070	6195053	356.066	54.02	2718341	722472	290091	31.23	12313	60224	497.21	26.5	9.47	65	20.8	13964	1877.65	57.1155	599.391	1912.51	61.2354	2.05774	13.5031	131	42.9	183617	111979	10735	37.2585
Shanxi	140000	Yuncheng	140800	111.008	35.0264	2008	6206	0.742572	9	380	6914452	352.161	52.34	3435344	930775	326456	30.93	12313	44467	499.4	39.5	13.46	75	56	14181	1708	49.2936	460.233	2123.9	59.8147	2.1204	12.7219	127	62.62	308885	120129	9205	37.2585
Shanxi	140000	Yuncheng	140800	111.008	35.0264	2009	7555	0.723401	15	4215	7230077	355.137	44.37	4814997	1035827	262742	32.16	14306	42490	503.62	22.09	14.04	85	85	14181	2031.96	56.2144	509.988	1979.75	60.9853	2.05512	13.0108	83	69.73	320925	117397	8130	37.2585
Shanxi	140000	Yuncheng	140800	111.008	35.0264	2010	9894	0.628939	18	1444	8274316	355.179	44.15	5865841	1344544	355403	32.05	16175	48997	503.68	23.91	15	90	95	14181	1578.04	63.5096	549.44	1997.2	58.0349	2.05691	13.1168	112	70.8	3951000	121407	11854	37.2585
Shanxi	140000	Yuncheng	140800	111.008	35.0264	2011	9839	0.848037	24	20089	10168221	364.361	48.6	6641631	1655377	408156	32.75	19733	52170	516.7	25.51	1403	92.8	95.8	14181	2134.51	74.9156	737.137	1948.68	58.57	2.00115	12.7532	84	62.8	3981225	121687	4934	37.2585
Shanxi	140000	Yuncheng	140800	111.008	35.0264	2012	9297	0.846607	29	20331	10686498	366.335	46.07	8268454	1926396	415406	41	20628	58670	519.5	32.92	1712	98.8	95.87	14181	1560.56	70.1237	420.134	1976.85	57.9106	1.97693	12.7909	38	63.44	4251523	121687	5448	37.2585
Shanxi	140000	Yuncheng	140800	111.008	35.0264	2013	8930	0.844593	37	1351	11401151	368.38	44.35	10088690	2291650	454211	36.9	21841	58990	522.4	33.85	1760	98.8	96	14181	1104.24	66.8666	488.451	2041.43	55.8355	1.99516	14.107	106	64.1	4311621	128741	4839	37.2585
Shanxi	140000	Yuncheng	140800	111.008	35.0264	2014	8559	0.802494	42	1658	12017177	370.355	41.34	12027349	2387663	527871	38.6	22940	117543	525.2	34.19	1778	98.8	96	14181	1371.72	59.9696	680.466	1996.31	61.2866	2.0504	13.5648	123	44.6	4521688	134217	8281	37.2585
Shanxi	140000	Yuncheng	140800	111.008	35.0264	2015	7909	0.845731	30	1745	11740143	359.726	37.52	13706705	2769475	562961	35.98	22304	100864	510.2	40.59	1867	98.8	100	14183	1431.92	54.2145	532.999	1980.75	64.2232	2.08873	19.0587	58	41.23	4571738	119527	6127	37.2585
Shanxi	140000	Yuncheng	140800	111.008	35.0264	2016	7819	0.777179	52	2229	12223486	374.392	36.31	14837212	2878358	591100	35.22	23106	49421	531	36.67	2420	98	100	14183	2243.8	48.4058	521.928	2097.72	61.3823	2.10618	13.8028	138	31.54	6132104	61590	2602	37.2585
Shanxi	140000	Yuncheng	140800	111.008	35.0264	2017	8968	0.812092	88	6985	13362914	361.701	45.2783	14183730	3030131	671031	34.25	25115	29538	513	36.06	2445	73.2484	84.4999	14183	1580.7	48.3584	561.416	2155.24	60.1386	2.05297	13.7951	137	77.9303	6162129	35182.7	3651.41	37.2585
Shanxi	140000	Yuncheng	140800	111.008	35.0264	2018	7384	0.841889	118	50411.3	15096407	361.701	36.83	14991674	3378723	807408	34.56	28229	29538	513	37.21	623	73.2484	84.4999	14183	1974.05	44.9907	488.711	2255.04	59.2998	2.1961	13.686	153	85.3501	6230000	25229.4	5069.34	37.2585
Shanxi	140000	Yuncheng	140800	111.008	35.0264	2019	8889	0.89542	76	65629.2	15630000	362.406	34.6	16079020	3741868	866265	36.33	29126	29538	514	38.9669	3235.24	100	84.4999	14183	2243.8		562.287	1894.43	59.7648	2.15333	13.7255	116	81.4806	1.730e+08	12047	2710.5	37.2585
Shanxi	140000	Yuncheng	140800	111.008	35.0264	2020	8205	0.932546	94	54484	16440000	165.691	34.13	13977543	4176614	900269	381593	34383	29538	235	42.95	3235.24	95.07	100	14183	2037.09		591.253	2283.56	63.7957	2.14507	13.4907	98	74.7068	627	49076.4	2595.73	37.2585
Shanxi	140000	Xinzhou	140900	112.734	38.4167	2003	2009.09	0.925833	2	90431.2	1093822	115.659	43.54	505441	247672	64067	22.94	3658	37148	294.93	8.26	157	0	70	25500	1342.69	27.7671	533.43	2402.85	63.8336	2.4333	7.85828		50	7687	40787	953	37.2585
Shanxi	140000	Xinzhou	140900	112.734	38.4167	2004	1177.44	0.886339	1	43	1301939	118.728	44.53	666601	307816	79470	22.48	4327	37764	296.82	9.95	2.23	73.2484	5	25000	1811.77	21.3713	473.576	2578.41	56.0502	2.63131	8.26868		57	94115	41435	961	37.2585
Shanxi	140000	Xinzhou	140900	112.734	38.4167	2005	1333	0.7349	1	59	1671700	119.156	39.16	899636	374507	117734	23.39	5519	115360	297.89	11	2.46	73.2484	5	25000	1036.44	25.16	388.804	2682.72	53.8751	2.57063	8.09748		80.6	100127	87090	1666	37.2585
Shanxi	140000	Xinzhou	140900	112.734	38.4167	2006	1351	0.608545	1	63	1944549	119.373	44.81	971195	482025	166748	23.25	6506	110815	299.83	11.5	2.5	1	6	25117	1273.98	29.9231	399.986	2384.12	54.3621	2.62641	9.00325		82	105130	78057	1650	37.2585
Shanxi	140000	Xinzhou	140900	112.734	38.4167	2007	1608	0.648914	1	257.883	2572845	119.365	51.82	980453	659877	231768	22.94	8209	70864	299.81	13.4	3.09	17.15	6	25117	1260.94	24.0649	567.035	2339.11	55.7339	2.45049	9.01897		84	105160	69629	1676	37.2585
Shanxi	140000	Xinzhou	140900	112.734	38.4167	2008	1751	0.687604	1	13033	3112485	120.739	52.38	1404322	849595	294534	22.15	10101	66275	303.26	14.48	3.82	36	6.1	25117	1199.51	20.5916	536.183	2345.07	55.8496	2.47278	7.98093	134	83.98	105200	86334	2244	37.2585
Shanxi	140000	Xinzhou	140900	112.734	38.4167	2009	1910	0.808821	4	6832	3493072	122.192	40.32	3526672	1020222	335438	22.69	11292	31336	306.91	15.52	4.39	45.57	61	25117	2253.8	24.9565	429.247	2352.98	52.066	2.55524	8.40236	112	84.81	105232	76138	3328	37.2585
Shanxi	140000	Xinzhou	140900	112.734	38.4167	2010	2202	0.880395	10	7757	4374561	122.447	44.59	4243838	1285794	423425	22.7	14193	15163	307.55	17.33	9	74.49	66.1	25117	1753.65	33.1534	468.6	2406.61	55.2171	2.69717	8.19039		88.67	108494	78831	1452	37.2585
Shanxi	140000	Xinzhou	140900	112.734	38.4167	2011	2556	0.907751	6	1678	5545452	123.462	51.56	5073635	1522113	535728	24.46	18019	104639	310.1	19.7	591	34.76	38.23	25117	1064.8	58.1904	479.621	2413.82	55.0648	2.35229	7.91804		85.43	110522	76435	2443	37.2585
Shanxi	140000	Xinzhou	140900	112.734	38.4167	2012	2806	0.922619	14	1963	6209439	123.422	51.61	6533260	1815286	651651	25.4	20081	97107	310	24.63	788	45.66	40.81	25117	1840.07	32.0879	518.802	2426.02	54.9128	2.44021	7.60033	95	85.44	199674	65524	2338	37.2585
Shanxi	140000	Xinzhou	140900	112.734	38.4167	2013	2905	0.923407	19	494	6547321	123.98	50.01	8151644	2131680	737018	26.3	21052	107333	311.4	31.13	996	68.11	42.93	25117	1221.16	32.6121	572.761	2448.5	53.212	2.58592	8.85732	74	85.55	364867	63634	2379	37.2585
Shanxi	140000	Xinzhou	140900	112.734	38.4167	2014	2994	0.89915	20	4320	6803394	124.245	47.54	9654225	2139521	808126	25.4	21796	99598	312.5	32.11	1156	95.01	46.11	25152	1801.38	27.483	489.275	2328.65	54.2043	2.5467	8.76252	95	70.92	4801006	64074	2691	37.2585
Shanxi	140000	Xinzhou	140900	112.734	38.4167	2015	3068	0.911555	9	4280	6812356	121.867	44.7	11196334	2420102	736546	24.58	21731	73397	306.52	33.7	1247	95.06	48.66	25152	1633.69	26.9471	478.044	2444.4	55.212	2.70888	15.0586	96	70.93	4801180	78967	2582	37.2585
Shanxi	140000	Xinzhou	140900	112.734	38.4167	2016	3134	0.727804	23	3321	7161357	122.455	44.11	11676598	2475508	692427	23.95	22747	104570	308	36.32	1344	95.24	100	25152	1558.56	23.728	619.255	2452.93	56.204	2.75856	8.77367	115	70	3841160	75836	2206.88	37.2585
Shanxi	140000	Xinzhou	140900	112.734	38.4167	2017	4058	0.907904	26	4344	8744923	122.455	44.0399	9.38072e+06	2906549	732569	23.97	27665	36981	308	37.06	1355	95.32	100	25152	1728.14	24.0779	576.763	2554.01	53.0734	2.67482	9.1056	97	70.8	4321205	17415	629	37.2585
Shanxi	140000	Xinzhou	140900	112.734	38.4167	2018	4412	0.897584	31	40024.5	9891298	122.455	48.23	11688094	3137790	814638	23.41	31209	14056	308	38.03	1240	95.69	100	25152	2370.35	23.4963	581.066	2405.93	53.0074	2.74734	8.7279	115	63.7	4370000	17821	822	37.2585
Shanxi	140000	Xinzhou	140900	112.734	38.4167	2019	4142	0.879629	21	48534.6	10020000	121.652	43.47	11231368	3710149	909300	23.94	31573	21310	307	38.9669	3235.24	96.65	100	25236	1558.56		475.893	2703.88	51.3154	2.62731	9.03694	45	38	2.49584e+06	15962	778	37.2585
Shanxi	140000	Xinzhou	140900	112.734	38.4167	2020	3395	0.765014	16	47476.7	10350000	57.4576	43.38	11077991	4048335	944240	250353	35294	29538	145	43.41	3235.24	95.51	100	25236	2037.09		531.583	3180.3	53.856	2.66767	8.22895	156	71.9851	498	17485	263.506	37.2585
Shanxi	140000	Linfen	141000	111.519	36.088	2003	2619.15	0.747169	2	792	2953034	202.91	62.56	1084871	319894	135985	35.28	7298	134703	411.4	21.16	783	38	0	20275	1808.9	37.1491	764.574	2027.46	68.4495	1.60829	11.4127		54	1631067	81534	4402	37.2585
Shanxi	140000	Linfen	141000	111.519	36.088	2004	2259.44	0.592583	2	438	3759352	204.735	65.33	1261423	439168	197009	35.67	9221	138388	415.1	23.97	14.16	85	84.4999	20275	2195.51	34.653	436.615	2315.98	60.3784	1.67071	12.0772		80	2001107	82909	5355	37.2585
Shanxi	140000	Linfen	141000	111.519	36.088	2005	3981	0.667784	6	303	5231628	203.359	64.48	1530558	572657	292650	35.95	12741	139591	412.31	26	15	25.56	84.4999	20275	1759.82	39.3208	517.059	2311.79	58.1617	1.68299	11.9286	102	79.2	2361173	84130	5459	37.2585
Shanxi	140000	Linfen	141000	111.519	36.088	2006	4545	0.576197	4	4030	5887387	205.647	64.17	1920646	738868	399313	35.8	14242	117564	416.95	27.19	15.91	25.55	0	20275	1423.15	48.6827	546.056	2121.45	62.9423	1.63596	12.5718	103	83.63	4831245	70510	4877	37.2585
Shanxi	140000	Linfen	141000	111.519	36.088	2007	5084	0.476276	6	5187	6580869	210.56	64.67	2342429	904763	471259	36.03	15821	105738	426.91	28.7	12.3	31.17	84.4999	20275	2281.91	42.2194	509.107	2049.58	59.4678	1.60773	12.3679	123	82.7	483995	76307	3898	37.2585
Shanxi	140000	Linfen	141000	111.519	36.088	2008	5836	0.650667	16	14620	7546316	213.031	65.33	2652993	1094202	542211	35.54	18031	73804	431.92	45.81	12.1	29.03	12.02	20275	1540.23	36.3578	420.847	2203.18	58.2114	1.63364	11.603	162	86.91	483995	71653	3793	37.2585
Shanxi	140000	Linfen	141000	111.519	36.088	2009	6410	0.646315	9	11650	7668659	215.556	57.38	4189568	1310754	629205	35.62	18215	62482	437.04	31.73	14.35	32.28	32.12	20275	2330.35	40.1413	510.876	2142.26	58.3132	1.62741	11.9328	87	89.12	5001195	67078	3815	37.2585
Shanxi	140000	Linfen	141000	111.519	36.088	2010	7592	0.608885	5	18352	8901440	215.694	58.34	5304783	1597644	754388	35.63	20851	57998	437.32	42.7	16	46.1	52	20275	2360.81	45.9578	415.791	2212.72	55.255	1.70452	11.9585	100	80.98	5921364	66627	3068	37.2585
Shanxi	140000	Linfen	141000	111.519	36.088	2011	10104	0.874189	13	9033	11360573	217.065	63.04	6073487	1871259	891054	36.53	26220	102666	440.1	40.02	3235.24	80.69	31	20275	2201.2	69.1294	618.371	2113.58	57.8822	1.63823	11.4944	112	76.17	7611424	100599	4086	37.2585
Shanxi	140000	Linfen	141000	111.519	36.088	2012	12088	0.860718	24	13611	12210801	209.716	62.14	8224503	2226858	1107773	39.7	28031	5168812	425.2	37.39	2019	81.12	42	20275	1692.94	55.6993	468.607	2100.83	59.0259	1.63665	11.4504	139	73.34	6431782	92469	7329	37.2585
Shanxi	140000	Linfen	141000	111.519	36.088	2013	13504	0.8654	34	13880	12239045	210.703	59.86	10362704	2652646	1181496	38.9	28663	93071	427.2	37.91	2047	82.15	48.19	20275	1451.44	56.2942	623.978	2228.09	57.7229	1.63	12.7351	85	80.85	6431808	91101	6443	37.2585
Shanxi	140000	Linfen	141000	111.519	36.088	2014	15070	0.860879	30	14913	12132401	211.591	54.33	12294284	2830807	1182629	37.95	27557	91710	429	37.37	2018	82.65	76.14	20275	1825.38	46.5097	646.492	2072.32	60.9224	1.72357	12.304	105	71.68	6441833	88229	5941	37.2585
Shanxi	140000	Linfen	141000	111.519	36.088	2015	16591	0.895994	51	15660	11611090	212.375	48.53	14012204	2875251	881813	37.17	26239	81053	430.59	37.8	2041	86.7	79.39	20275	1793.75	47.9171	410.074	2114.4	60.8297	1.83127	17.8187	120	73.65	645	68424	5080	37.2585
Shanxi	140000	Linfen	141000	111.519	36.088	2016	13685	0.893655	52	16661	12051761	214.057	46.56	13942534	3109586	859858	36.47	27102	29538	434	38.31	2222	90.62	87.88	20275	2379.09	42.587	531.076	2163.93	60.1088	1.78173	12.5864	135	77.7145	783	21748.7	4239.63	37.2585
Shanxi	140000	Linfen	141000	111.519	36.088	2017	14239	0.800335	77	17808	13203300	213.564	44.1385	13016360	3343427	970948	36.46	29539	29538	433	38.37	2072	93.25	92.2	20275	1860.39	36.4622	566.539	2170.54	60.0278	1.76842	12.7481	153	76.6828	650	36608.9	4424.78	37.2585
Shanxi	140000	Linfen	141000	111.519	36.088	2018	16225	0.911117	69	72156.1	14400430	213.564	45.89	14875894	3859235	1260193	36.05	32066	29538	433	38.68	3235.24	97.27	97.27	20275	2374.55	33.4397	467.436	2271.22	58.2545	1.83693	12.5687	177	83.9338	6610000	12386.8	4481.9	37.2585
Shanxi	140000	Linfen	141000	111.519	36.088	2019	17634	0.891293	17	54202.3	14530000	212.577	43.25	14649499	4112039	1380623	37.1	32250	29538	431	38.9669	3235.24	97	100	20275	2379.09		459.065	2110.37	55.7537	1.82536	12.7798	173	81.4176	1.730e+08	12558.9	3780.11	37.2585
Shanxi	140000	Linfen	141000	111.519	36.088	2020	6901	0.781556	34	74782.1	15050000	196.128	42.92	15243090	4393625	1352894	360379	37819	31714	397.65	41.72	3235.24	98.8	100	20275	2037.09		588.984	2605.91	61.0951	2.05509	12.4921	90	82.5457	740	14119	3260.52	37.2585
Shanxi	140000	Lüliang	141100	111.144	37.5183	2003	1405.68	0.863776	256.272	327	1349617	165.783	54.52	658126	262233	79869	20.46	3902	73688	349.72	7.83	94	0	80	21095	1313.13	29.2179	583.937	2203.33	64.0243	1.9465	9.89624		37	3843	64003	721	37.2585
Shanxi	140000	Lüliang	141100	111.144	37.5183	2004	1357.71	0.729166	1	90431.2	1795855	167.002	60.15	1026714	346390	118849	21.8	5147	95122	352.29	2.9	1.84	73.2484	84.4999	21095	2064	23.8801	415.113	2496.81	55.1089	2.19276	10.5034		38	2045	64105	680	37.2585
Shanxi	140000	Lüliang	141100	111.144	37.5183	2005	1495	0.816065	0	1348	3095173	168.462	65.05	1537190	452742	186500	24.63	8800	80270	355.37	25	27.59	73.2484	84.4999	21095	1349.04	27.4048	379.744	2618.16	51.388	2.19103	10.4433	43	42.92	90680	69109	680	37.2585
Shanxi	140000	Lüliang	141100	111.144	37.5183	2006	2028	0.738577	5	15799	4057513	171.534	67.42	2029172	577538	256741	27.48	11453	73840	361.85	22.3	27.45	0	0	21095	1211.22	35.4952	412.194	2344.46	54.4473	2.15137	11.0841	100	75.95	282706	63905	633	37.2585
Shanxi	140000	Lüliang	141100	111.144	37.5183	2007	2653	0.689729	3	14123	5076745	174.248	68.77	3010995	754600	383317	27.75	14241	61832	370.12	32.33	15.26	40	100	21241	1922.88	31.2748	566.128	2287.84	55.4918	2.06322	10.8346	125	76	321406	80188	1723	37.2585
Shanxi	140000	Lüliang	141100	111.144	37.5183	2008	3441	0.723508	4	262529	6296438	177.313	70.81	3125406	1013922	551070	32.48	17553	57368	376.63	34.2	15.78	42	100	21241	1365.68	24.9785	419.248	2284.6	54.5118	2.08618	9.94105	112	72.3	335426	83411	2896	37.2585
Shanxi	140000	Lüliang	141100	111.144	37.5183	2009	3774	0.764995	6	3546	6115606	179.421	63.69	3512332	1217730	597196	28.89	16903	39591	381.09	35.22	20.18	47	100	21240	2270.57	24.7495	560.558	2360.75	54.0231	2.03978	10.3697		76	295554	71646	3752	37.2585
Shanxi	140000	Lüliang	141100	111.144	37.5183	2010	5817	0.580924	9	334046	8455392	180.551	69.2	4357587	1510013	729582	30.72	23267	60902	383.49	36.33	21	41	35	21240	2328.76	38.2456	424.905	2390.82	53.6775	2.10854	10.4177	97	91.67	315593	74126	6052	37.2585
Shanxi	140000	Lüliang	141100	111.144	37.5183	2011	5655	0.900766	12	19185	11307118	183.248	73.71	4928785	1897561	1005058	33.87	30224	127606	389.2	38.64	850	67	40	21239	1425.29	62.1168	530.905	2359.77	55.444	1.96234	9.91797	119	74.95	320612	84674	2009	37.2585
Shanxi	140000	Lüliang	141100	111.144	37.5183	2012	4994	0.977225	20	31977	12304159	185.367	73.23	6903834	2464733	1419491	42.6	32709	121730	393.7	40	880	69	41.02	21239	1636.18	35.1478	503.638	2470	55.2884	1.97008	9.7163	86	83.71	320612	14328	1521	37.2585
Shanxi	140000	Lüliang	141100	111.144	37.5183	2013	4052	0.877677	17	32260	12286015	185.461	70.6	8729071	2922924	1639780	39.8	31183	116290	393.9	39.04	937	75.32	51.3	21239	1316.39	35.2108	661.745	2497.26	53.2795	2.03507	11.1339	73	81.42	334818	108468	3017	37.2585
Shanxi	140000	Lüliang	141100	111.144	37.5183	2014	2981	0.854769	22	4309	11013462	183.954	62.18	10169695	2638085	1306088	37.48	28960	113648	390.7	39.88	957	82.28	78.33	21239	1885.02	28.7839	524.436	2331.1	55.7623	1.89667	10.7616	136	81.83	350844	105625	4199	37.2585
Shanxi	140000	Lüliang	141100	111.144	37.5183	2015	2375	0.882897	19	6184.77	9558013	182.438	56.92	11664013	2740137	906798	36.17	25003	155023	387.48	38.08	990	81.11	83.78	21239	1749.14	29.6505	416.938	2356.9	55.1443	2.23474	16.8307	93	73.34	359867	97861	3583	37.2585
Shanxi	140000	Lüliang	141100	111.144	37.5183	2016	3002	0.732519	14	53964	9953079	184.095	55.79	11184608	2758512	895988	35.19	25896	93091	391	38.08	990	82.72	83.67	21239	1775.72	24.2785	628.986	2432.94	57.0239	2.18994	11.0086	108	74.24	359867	72490	3135	37.2585
Shanxi	140000	Lüliang	141100	111.144	37.5183	2017	5162	0.698789	23	1285	13103217	184.566	44.401	12286030	3153750	1387790	34	33886	45093	392	40.52	1350	85.54	82.51	21239	1763.69	25.8737	588.138	2428.55	55.4407	2.16287	11.2457	112	42.6	4371234	61875	2609	37.2585
Shanxi	140000	Lüliang	141100	111.144	37.5183	2018	7355	0.723182	32	87166.3	14203195	185.508	61.39	14707504	4098472	1748028	34.23	36585	29538	394	40.58	1237	89.11	88.04	21239	2386.43	24.7802	499.984	2389.82	54.1202	2.17855	10.9619	115	78.6194	4420000	48233	3343.72	37.2585
Shanxi	140000	Lüliang	141100	111.144	37.5183	2019	9739	0.708278	23	86775.5	15120000	185.508	59.75	14846475	4306614	1926635	34.68	38890	29538	394	38.9669	3235.24	94	97.19	21239	1775.72		450.303	2440.48	52.6267	2.12334	11.3303	113	81.1837	1.730e+08	41562	3085.58	37.2585
Shanxi	140000	Lüliang	141100	111.144	37.5183	2020	8669	0.924884	22	67381.3	15380000	85.2206	59.56	13490479	4611397	1872558	353527	42200	29538	181	41.13	3235.24	97.04	100	21239	2037.09		551.072	2718.52	56.4018	2.14461	10.9512	117	79.4646	445	49076.4	4242.56	37.2585
Inner Mongolia Autonomous Region	150000	Hohhot	150100	111.749	40.8426	2003	2025.24	0.966216	3	10546	4062029	124.181	43.02	2073726	420219	205779	31.36	18791	10217	213.89	22.53	2704	53	63	17224	1718.26	19.1987	556.983	2617.38	60.6728	1.78696	6.53219		33	4942916	36506	1289	37.2585
Inner Mongolia Autonomous Region	150000	Hohhot	150100	111.749	40.8426	2004	2156.78	0.855603	7	23940	5121000	124.652	43.27	3150000	528185	285638	31.69	26321	45527	214.7	22.36	28.27	61	77	17224	1119.53	17.8651	403.519	2810.55	51.7399	2.10658	7.26224		18	6923104	74428	1452	37.2585
Inner Mongolia Autonomous Region	150000	Hohhot	150100	111.749	40.8426	2005	3718	0.818352	6	40345	7436618	123.949	37.35	4600000	609589	359319	30.15	29049	71590	213.49	26	30.75	61.92	84.98	17224	1418.18	20.4115	277.676	2887.37	48.6572	2.04638	6.63439	61	36.13	9383371	107676	2114	37.2585
Inner Mongolia Autonomous Region	150000	Hohhot	150100	111.749	40.8426	2006	4100	0.840967	11	48323	9000845	125.296	38.91	5498228	754985	455202	29.99	34710	38032	215.81	30.1	38.01	43.08	73.13	17224	1086.2	23.8984	318.644	2687.53	49.8315	2.0983	7.63753	63	44.24	13744239	121131	1849	37.2585
Inner Mongolia Autonomous Region	150000	Hohhot	150100	111.749	40.8426	2007	4462	0.90101	14	60322	11011331	128.216	37.73	6098525	1005133	579618	29.93	42016	18184	220.84	33.78	41.87	42.51	71.4	17224	1004.88	17.3343	326.133	2663.05	51.0171	1.95694	7.92248	96	32.57	18544791	57615	1367	37.2585
Inner Mongolia Autonomous Region	150000	Hohhot	150100	111.749	40.8426	2008	4747	0.900076	19	81500	13163700	130.225	38.13	6677000	1331795	822459	31.44	49606	16411	224.3	35.14	48.41	41.37	72.58	17224	1102.67	16.6953	479.945	2582.8	53.1744	1.94822	6.62543	129	90.34	21435650	81597	2977	37.2585
Inner Mongolia Autonomous Region	150000	Hohhot	150100	111.749	40.8426	2009	5696	0.910019	15	77576	16439925	132.008	36.09	8348102	1651584	1067947	31.59	61108	12731	227.37	35.45	22.26	73.8	95.2	17224	1761.2	23.4965	271.604	2677.84	47.4797	1.98159	7.3304	95	67.88	21462644	74041	2374	37.2585
Inner Mongolia Autonomous Region	150000	Hohhot	150100	111.749	40.8426	2010	6042	0.894618	36	110000	18657116	133.279	36.39	8812359	1772800	1267617	31.5	66929	12731	229.56	35.73	22	95.99	97.88	17224	1002.75	24.2243	409.073	2661.4	49.7463	2.04171	6.98777	77	38.62	24222657	74041	2374	37.2585
Inner Mongolia Autonomous Region	150000	Hohhot	150100	111.749	40.8426	2011	5840	0.875291	41	88559	21772669	133.1	36.28	10316781	2556680	1514252	32.46	75266	25329	232.3	35.91	6249	95.5	97.99	17453	1191.34	26.3229	253.131	2675.63	48.2124	1.90843	6.98679	76	40.2	25002702	107187	2476	37.2585
Inner Mongolia Autonomous Region	150000	Hohhot	150100	111.749	40.8426	2012	6049	0.891581	45	61694	24755700	131.954	36.45	13014300	2753195	1786447	34.3	84534	18372	230.3	36	7560	79.23	93	17453	1629.47	21.9406	514.958	2714.45	50.9989	1.91518	6.30417	63	35.74	28537198	99375	2186	37.2585
Inner Mongolia Autonomous Region	150000	Hohhot	150100	111.749	40.8426	2013	6042	0.896558	91	80688	27103900	136.157	31.98	15048258	2948353	1820177	41.5	115829	48822	234	36.47	8388	80.7	98.7	17186	757.705	25.3181	471.662	2756.74	51.2932	2.68748	7.43008	84	35.74	29168546	96190	2082	37.2585
Inner Mongolia Autonomous Region	150000	Hohhot	150100	111.749	40.8426	2014	5945	0.85787	91	58847	28940500	138.427	29.31	17364557	3109084	2115389	42.15	95961	67616	237.9	40.27	9263	81.02	98.74	17186	1556.59	20.8795	389.561	2639.85	48.9196	2.74072	7.76179	99	39.64	32678216	91360	7249	37.2585
Inner Mongolia Autonomous Region	150000	Hohhot	150100	111.749	40.8426	2015	6175	0.917718	117	44610	30905200	138.822	28.06	16186355	3606450	2474021	41.57	101492	37983	238.58	37	9620	91.59	99.83	17186	1593.11	19.1783	355.898	2678.41	50.5072	2.81345	15.9674	102	33	3.258e+08	67279	3111	37.2585
Inner Mongolia Autonomous Region	150000	Hohhot	150100	111.749	40.8426	2016	6949	0.805024	176	87935	31735900	138.085	27.87	18491700	4199738	2696530	41.14	103235	79103	241	38.3	9958	94.64	100	17453	1901.47	19.1107	501.205	2784.48	51.9265	2.84387	7.35701	134	43.78	3.831e+08	52316	2339	37.2585
Inner Mongolia Autonomous Region	150000	Hohhot	150100	111.749	40.8426	2017	6687	0.809334	183	36775	24328700	139.231	47.2925	16500402	4030357	2015020	40.23	73680	111036	243	39.87	10366	100	99.91	17453	1889.89	18.8302	359.291	2782.47	48.029	2.81289	7.99547	116	36.56	3.974e+08	31024	2372	37.2585
Inner Mongolia Autonomous Region	150000	Hohhot	150100	111.749	40.8426	2018	7927	0.82412	306	116746	29035000	143.14	27.6	21180943	3567396	2047198	42.07	93029	85267	246	40.31	15328	98.77	99.89	17186	2437.07	19.4463	515.621	2649.85	48.8987	2.88216	7.5219	102	23.37	40000000	23885	2435	37.2585
Inner Mongolia Autonomous Region	150000	Hohhot	150100	111.749	40.8426	2019	7610	0.659757	257	137818	27910000	144.885	29.52	21563251	4179245	2031169	44.86	89138	29538	249	38.9669	3235.24	98.15	99.9	17186	1901.47		405.156	2854.51	50.3981	2.75433	7.48463	120	77.9901	3.024e+08	49076.4	4237.01	37.2585
Inner Mongolia Autonomous Region	150000	Hohhot	150100	111.749	40.8426	2020	7584	0.932089	259	89701.1	28010000	158.85	29.13	22025781	4385688	2171024	437896	81656	29538	273	38.41	3235.24	98.56	100	17186	2037.09		391.056	3088.67	51.6903	2.79304	7.01465	117	85.093	4128	49076.4	2693.92	37.2585
Inner Mongolia Autonomous Region	150000	Baotou	150200	109.84	40.6574	2003	2026.11	0.794681	2	12143	4501914	85.757	56.28	2379000	457959	259216	35.05	19089	82293	238.13	37.51	5626	51	96	27768	2273.3	16.1111	412.522	2820.44	55.7332	2.7667	5.81565		18	11305072	120732	7901	37.2585
Inner Mongolia Autonomous Region	150000	Baotou	150200	109.84	40.6574	2004	1408.75	0.691549	6	25000	6083255	75.7131	57.24	4060000	609236	416175	34.74	28998	93582	210.24	34.5	40.57	61	97	27768	1543.74	17.4899	284.963	3019.43	48.0197	2.85265	6.58654		16	12575496	146771	6465	37.2585
Inner Mongolia Autonomous Region	150000	Baotou	150200	109.84	40.6574	2005	4478	0.784673	5	40800	8486991	75.3817	53.02	5600000	754041	584198	34.21	40457	74098	209.32	41	49.4	60.8	97.18	27768	1936.1	16.9097	164.21	3165.98	43.802	2.62532	6.1311	74	18.07	13786704	169337	5159	37.2585
Inner Mongolia Autonomous Region	150000	Baotou	150200	109.84	40.6574	2006	4843	0.741535	12	54067	10101178	76.4945	54.2	6300000	979715	675343	33.39	47902	60412	212.41	35.23	45.06	60.82	97.2	27768	1429.12	25.7779	270.152	2967.15	46.8282	2.70532	6.70452	94	56.01	16886190	179469	5189	37.2585
Inner Mongolia Autonomous Region	150000	Baotou	150200	109.84	40.6574	2007	5392	0.724425	19	61557	12771982	77.2832	51.48	8450000	1143996	767476	32.89	59719	49977	214.6	36.57	47.97	81.56	97.2	27768	1689.82	14.4736	248.849	2937.71	47.1799	2.49887	7.13752	83	69.11	18346673	163795	4220	37.2585
Inner Mongolia Autonomous Region	150000	Baotou	150200	109.84	40.6574	2008	6545	0.668418	7	651	17600038	78.4212	57.04	11380000	1531681	964808	32.95	70004	64867	217.76	37.34	48.5	81.55	97.25	27768	1194.7	14.4782	304.153	2817.89	48.2459	2.56859	5.96846	150	76.79	19066812	158780	4693	37.2585
Inner Mongolia Autonomous Region	150000	Baotou	150200	109.84	40.6574	2009	7669	0.809254	17	94900	21687980	79.0802	54.18	15002586	1955634	1303120	32.92	84979	27288	219.59	39	49.78	82.01	92	27768	2381.59	20.1157	185.124	3004.55	43.1532	2.6598	6.58041	95	80.49	20067043	158292	4417	37.2585
Inner Mongolia Autonomous Region	150000	Baotou	150200	109.84	40.6574	2010	7744	0.737008	18	2923	24608100	79.1559	54.11	18005021	2049617	1391830	32.59	94269	32563	219.8	40.09	55	83.88	92.4	27768	1336.15	20.4228	269.179	2914.77	47.1324	2.74136	6.03966	100	81.06	21007845	174718	4833	37.2585
Inner Mongolia Autonomous Region	150000	Baotou	150200	109.84	40.6574	2011	8501	0.732475	15	124000	30054000	79.8761	55.41	21605981	2512724	1618571	38.62	112372	97299	221.8	40.5	7493	82.23	88.81	27768	1276.49	15.6433	223.903	2898.17	46.6391	2.4423	5.82243	117	87.83	21597860	210014	9327	37.2585
Inner Mongolia Autonomous Region	150000	Baotou	150200	109.84	40.6574	2012	9170	0.748686	25	136500	34095400	80.4883	55.3	25229765	2911038	1857557	39.4	125709	78946	223.5	42	7812	84.3	92.45	27768	1780.49	16.1383	371.984	2939.46	49.0791	2.46816	5.2538	89	47.71	22217862	209781	7394	37.2585
Inner Mongolia Autonomous Region	150000	Baotou	150200	109.84	40.6574	2013	8971	0.761115	66	141000	35030200	81.0285	51.63	29793414	3552582	2151179	43.1	155690	98460	225	42.31	7870	85.17	94.04	27768	1341.36	16.7863	261.058	2964.89	46.6524	3.0254	6.89697	116	48.1	22557523	197650	7426	37.2585
Inner Mongolia Autonomous Region	150000	Baotou	150200	109.84	40.6574	2014	8957	0.803553	72	111900	36363100	80.5604	49.29	34405627	3536905	2343186	40.84	130676	111866	223.7	42.71	8114	85.37	95.46	27768	2017.22	15.1452	301.178	2877.7	44.9684	3.06599	7.16969	75	66.13	24007841	189430	3858	37.2585
Inner Mongolia Autonomous Region	150000	Baotou	150200	109.84	40.6574	2015	8995	0.820436	76	82417	37219300	80.618	48.38	25829135	3932680	2523021	40.22	132253	104177	223.86	42.81	8390	90.09	96.56	27768	2121.15	16.6294	234.289	2758.36	47.1643	3.14863	16.86	90	72.11	24938009	176130	4138	37.2585
Inner Mongolia Autonomous Region	150000	Baotou	150200	109.84	40.6574	2016	11158	0.831868	107	101035	38676300	80.6684	47.11	29558162	4143569	2712122	38.86	136021	61217	224	44.13	8871	89.69	97.67	27768	2429.27	14.6872	316.144	2894.49	47.2682	3.15909	6.6105	157	44.72	26089085	42093	3345	37.2585
Inner Mongolia Autonomous Region	150000	Baotou	150200	109.84	40.6574	2017	9307	0.769436	116	20400	22870200	80.6684	43.717	15775973	3303194	1376126	35.97	85016	63140	224	44.3	9304	92.93	97.98	27768	2570.2	15.2442	231.827	3006.71	43.4186	3.11222	7.49636	137	48.54	28459592	42967	3199	37.2585
Inner Mongolia Autonomous Region	150000	Baotou	150200	109.84	40.6574	2018	11768	0.730742	157	96498.9	29517900	80.6684	41.09	20923020	3645197	1427491	34.69	102379	62764	224	44.5	9651	95.88	99.7	27768	2715.78	17.9433	407.995	2882.09	45.23	3.25226	6.88251	178	40.94	28930000	43473	3263	37.2585
Inner Mongolia Autonomous Region	150000	Baotou	150200	109.84	40.6574	2019	10819	0.932133	106	106760	27140000	81.0285	39.3	20801579	3645308	1518173	34.09	93835	29538	225	38.9669	3235.24	95.88	100	27768	2429.27		282.499	3082.3	47.6055	3.05652	6.73184	143	42.32	1.730e+08	6281.81	2446.36	37.2585
Inner Mongolia Autonomous Region	150000	Baotou	150200	109.84	40.6574	2020	12151	0.49815	108	102583	27870000	84.2697	41.37	22986373	3793266	1451783	343115	102949	33774	234	44.6	3235.24	96.29	100	27768	2037.09		296.218	3111.97	50.3705	3.08776	6.16477	112	79.7833	2958	42127	1486.02	37.2585
Inner Mongolia Autonomous Region	150000	Wuhai	150300	106.794	39.6554	2003	1491.1	0.908974	0	90431.2	676298	237.172	71.02	467443	83699	35132	10.07	16344	41254	41.6	16.43	920	0	51	1754	648.48	33.961	192.63	2960.28	50.9567	3.03696	8.81101		61	156864	73197	803	37.2585
Inner Mongolia Autonomous Region	150000	Wuhai	150300	106.794	39.6554	2004	1134.42	0.86875	1	1012	913666	240.764	73.21	707951	111653	55282	9.65	20081	40270	42.23	16.96	21.5	33	32	1754	703.799	43.3791	169.128	2998.19	46.9232	2.22007	9.14689		43	297908	88216	714	37.2585
Inner Mongolia Autonomous Region	150000	Wuhai	150300	106.794	39.6554	2005	3431	0.872339	0	1507	1256046	245.781	63.01	902700	138932	88190	10.44	27187	48529	43.11	19	24.61	52.8	72.8	1754	370.767	39.3287	84.6716	3062.46	44.3408	2.17848	8.78887	75	52.31	3891061	108115	727	37.2585
Inner Mongolia Autonomous Region	150000	Wuhai	150300	106.794	39.6554	2006	3124	0.916972	2	147	1523965	247.149	63.59	616412	188249	123293	10.3	32598	16611	43.35	19.52	24.48	92.3	85.55	1754	563.643	57.5789	232.084	2929.5	47.9074	2.12788	9.66819	96	47.07	3891061	119200	683	37.2585
Inner Mongolia Autonomous Region	150000	Wuhai	150300	106.794	39.6554	2007	3060	0.90137	1	298	1900400	271.95	65.54	709500	277200	206100	10.55	40135	16761	47.7	15.95	24.19	54.36	79.05	1754	875.819	33.72	196.679	2726.83	49.8355	1.96828	9.45325	82	59.2	4201154	110431	532	37.2585
Inner Mongolia Autonomous Region	150000	Wuhai	150300	106.794	39.6554	2008	3037	0.89871	1	3224	2401000	275.2	66.17	1154800	314700	179700	10.15	50036	18600	48.27	20.03	24.34	64.49	81.53	1754	162.2	24.1373	212.698	2813.54	48.8792	2.07713	8.67017	126	62.45	4251175	98500	570	37.2585
Inner Mongolia Autonomous Region	150000	Wuhai	150300	106.794	39.6554	2009	3338	0.879634	2	38457.2	3112080	274.002	68.84	1811623	550425	217788	10.81	64147	19063	48.06	16.08	19.91	68.86	81.53	1754	936.652	40.9772	184.598	3088.69	46.2163	2.03641	9.32623	109	70.44	472957	98405	491	37.2585
Inner Mongolia Autonomous Region	150000	Wuhai	150300	106.794	39.6554	2010	3596	0.841227	3	5707.3	3911235	302.166	71.72	2387231	635412	336631	9.52	76653	19316	53	33.94	40	89.75	81.53	1754	1266.41	48.2395	213.356	3059.41	46.8986	2.22853	8.9856	104	68.85	5222114	100000	4352	37.2585
Inner Mongolia Autonomous Region	150000	Wuhai	150300	106.794	39.6554	2011	3812	0.847956	1	5952	4832452	308.438	72.83	2869004	781966	366928	10.06	89521	25831	54.1	35.29	2223	85.78	85.5	1754	627.332	48.4937	135.141	3035.78	45.3708	1.91686	8.67452	96	60.41	6512115	116624	6157	37.2585
Inner Mongolia Autonomous Region	150000	Wuhai	150300	106.794	39.6554	2012	4350	0.873092	2	68802.7	5625710	312.429	73.45	3400704	935607	543972	10.3	103242	39267	54.8	40.63	2560	92.6	85.4	1754	510.683	36.0135	211.773	3052.67	45.1643	1.98784	8.30807	99	59.28	7822271	112397	3024	37.2585
Inner Mongolia Autonomous Region	150000	Wuhai	150300	106.794	39.6554	2013	4327	0.892064	7	12000	5701293	315.279	65.94	4169700	907362	685207	10.4	103660	42433	55.3	40.75	2567	93.2	86.1	1754	567.311	37.1961	150.68	2978.86	42.6055	2.01214	9.79438	120	61.33	9962457	112317	852	37.2585
Inner Mongolia Autonomous Region	150000	Wuhai	150300	106.794	39.6554	2014	4522	0.895987	6	5800	6010187	315.849	63.4	3522030	947811	751617	9.98	108556	65754	55.4	41.84	2636	94.57	90.71	1754	711.003	29.0235	179.955	2933.58	44.3072	2.19289	9.50858	105	49.15	10362641	104786	1389	37.2585
Inner Mongolia Autonomous Region	150000	Wuhai	150300	106.794	39.6554	2015	4575	0.923613	1	805	5598322	266.567	57.01	3986441	1062908	804757	9.5	100871	57359	44.49	42.4	2629	95.47	96	1669	695.76	29.4072	217.839	2991.95	47.145	2.23755	19.9326	113	55.11	11042572	80594	1252	37.2585
Inner Mongolia Autonomous Region	150000	Wuhai	150300	106.794	39.6554	2016	4122	0.856375	7	200	5722261	263.631	56.58	1651212	1333233	815552	9.31	102725	46407	44	42.61	2642	96.5	98.65	1669	943.769	28.6189	193.32	3102.33	47.2083	2.22668	9.36142	115	85.6747	11032571	40393	1201	37.2585
Inner Mongolia Autonomous Region	150000	Wuhai	150300	106.794	39.6554	2017	2744	0.808734	5	1291	4.33764e+06	250.855	50.1607	9.42376e+06	903911	724234	8.29	77306	43221	44	43	2679	97.5	99	1754	752.966	28.1838	188.115	3138.65	45.869	2.07185	9.70854	116	67.38	10942567	39260	994	37.2585
Inner Mongolia Autonomous Region	150000	Wuhai	150300	106.794	39.6554	2018	3103	0.867224	12	50207.1	4959360	250.855	61.94	10745553	1090389	407958	7.99	88041	28969	44	43	2567	98.1	100	1754	1665.65	28.6286	275.409	2956.41	45.5818	2.21064	9.28061	137	78.4653	10950000	22029	842	37.2585
Inner Mongolia Autonomous Region	150000	Wuhai	150300	106.794	39.6554	2019	8905	0.857174	12	12899.9	5510000	250.855	62.17	11188714	1029679	464824	8.43	97565	29538	44	38.9669	3235.24	98.3	100	1754	943.769		155.681	2887.05	45.977	2.10144	9.4312	113	80.7333	58610130	17546.3	6852.43	37.2585
Inner Mongolia Autonomous Region	150000	Wuhai	150300	106.794	39.6554	2020	5018	0.836103	13	41847.5	5630000	302.166	64.48	15574945	1132168	540204	76383	101238	24445	53	43	3235.24	98.4	100	1754	2037.09		230.845	2968.19	46.0329	2.05623	9.22794	117	76.1962	1095	8517	6852.43	37.2585
Inner Mongolia Autonomous Region	150000	Chifeng	150400	118.887	42.2578	2003	2121.7	0.903227	3	1063	2424821	49.6884	37.02	1080123	461677	100935	33.2	5315	30469	447.3	34.48	1379	21	36	90021	3173.43	17.4872	357.517	2779.95	52.1767	2.37126	6.88427		29	2561225	115425	2214	37.2585
Inner Mongolia Autonomous Region	150000	Chifeng	150400	118.887	42.2578	2004	1967.54	0.857769	8	527	3266530	49.6595	39.87	1620758	593420	136018	30.55	7130	32365	447.04	23.49	11.72	57	34	90021	2926.5	9.05616	361.221	2971.45	49.501	2.48169	7.09266		23	3191329	194603	2136	37.2585
Inner Mongolia Autonomous Region	150000	Chifeng	150400	118.887	42.2578	2005	2889	0.860649	3	531	3475633	49.4662	36.87	2270931	691390	158761	29.8	7894	40640	445.3	24	12.43	61.35	77.04	90021	4430.22	10.4242	335.637	2956.96	48.8841	2.59995	6.28503	0	23.47	4071413	201028	2123	37.2585
Inner Mongolia Autonomous Region	150000	Chifeng	150400	118.887	42.2578	2006	2964	0.814306	12	2511	4280089	50.0117	41.19	3132751	827184	163770	29.97	9751	40967	450.21	22.71	12.8	47.5	77.04	90021	2248.03	12.537	295.56	2915.88	48.3817	2.56481	6.70716	55	25.44	4231472	192117	2180	37.2585
Inner Mongolia Autonomous Region	150000	Chifeng	150400	118.887	42.2578	2007	3427	0.784928	2	2743	5901361	49.9421	47.46	4233000	1177493	281825	31.45	13471	37261	452.77	22.96	12.73	38.71	81.47	90659	2382.41	11.1184	295.415	2963.76	49.1801	2.49704	7.74551	61	23.79	3711515	200917	1998	37.2585
Inner Mongolia Autonomous Region	150000	Chifeng	150400	118.887	42.2578	2008	3665	0.801205	1	5200	7523927	50.3524	49.87	5171709	1525347	362313	30.78	17242	35340	456.49	23.16	13.1	35.33	83	90659	3313.83	11.0318	348.589	2876.78	48.8882	2.61208	7.10821	96	37.82	4191576	198574	1913	37.2585
Inner Mongolia Autonomous Region	150000	Chifeng	150400	118.887	42.2578	2009	4027	0.897749	9	5038	9128888	51.0092	49.45	6550256	1870653	458221	30.07	21037	10660	459.19	32.25	20.98	58.39	25.22	90021	3290.49	11.1371	251.521	3059.08	45.778	2.67848	6.64343	0	64.55	5742548	185212	2612	37.2585
Inner Mongolia Autonomous Region	150000	Chifeng	150400	118.887	42.2578	2010	4297	0.912545	9	2728	10862293	50.8481	51.24	8355088	2197851	563258	30.5	25059	10836	457.74	34.23	21	81.78	60.2	90021	2892.39	11.0811	388.885	2879.46	51.3018	2.65024	5.77948	101	38.37	7462597	47524	2723	37.2585
Inner Mongolia Autonomous Region	150000	Chifeng	150400	118.887	42.2578	2011	4556	0.850628	12	3675	13471906	51.0881	53.63	11150558	2721928	617762	30.81	31121	3257261	459.9	35.48	2909	97.12	90.41	90021	4392.62	11.7265	340.004	3030.03	50.215	2.58291	6.3662	93	17.17	7712718	128439	2924	37.2585
Inner Mongolia Autonomous Region	150000	Chifeng	150400	118.887	42.2578	2012	5079	0.86565	13	1132	15693540	51.2325	55.37	13222892	3256223	745577	32.1	36360	22472	461.2	37.84	3368	90	85	90021	3160.91	9.01603	476.538	2890.32	53.212	2.57482	5.31611	73	18.07	12823107	126137	2253	37.2585
Inner Mongolia Autonomous Region	150000	Chifeng	150400	118.887	42.2578	2013	5230	0.867453	19	1000	16861549	51.5769	50.87	15674713	3477996	911842	36.5	36340	25366	464.3	38.66	4021	86.81	89.29	90021	1828.82	11.5212	375.506	2980.66	53.0453	2.72398	6.1934	111	25.64	15333693	123085	2677	37.2585
Inner Mongolia Autonomous Region	150000	Chifeng	150400	118.887	42.2578	2014	5340	0.860959	13	2112	17783716	51.7435	48.34	11012770	3604443	980258	35.66	41309	69153	465.8	39.19	4076	88.33	92.83	90021	3635.5	13.7606	374.654	2915.89	49.6275	2.61779	7.16751	78	24.1	18233753	120094	4404	37.2585
Inner Mongolia Autonomous Region	150000	Chifeng	150400	118.887	42.2578	2015	5685	0.882193	20	8560	18612749	51.3913	47.42	12721048	4150346	1045777	33.95	43269	48763	462.63	39.06	4101	89.35	93.86	90021	2582.33	12.2625	390.224	2867.45	51.3749	2.67808	15.6861	71	33.13	18443785	105309	3713	37.2585
Inner Mongolia Autonomous Region	150000	Chifeng	150400	118.887	42.2578	2016	6290	0.800686	21	11217	19332792	51.4324	47	14657846	4388482	1117777	33.5	44936	28681	463	38.38	4068	93.1	100	90021	4415.85	9.98072	412.577	2918.63	50.8296	2.78108	6.68577	109	29.95	17353721	56906	1866	37.2585
Inner Mongolia Autonomous Region	150000	Chifeng	150400	118.887	42.2578	2017	4930	0.867554	31	17000	14617100	51.11	41.8122	13780041	4625060	1006776	31.4	35462	10691	460	39.03	4140	94.53	100	90002	3457.82	10.449	388.595	2963.26	46.5809	2.79127	7.22875	65	34.34	17383790	27977	1244	37.2585
Inner Mongolia Autonomous Region	150000	Chifeng	150400	118.887	42.2578	2018	5886	0.876098	58	80775.7	15498400	50.9881	30.76	15115829	5102175	1082357	29.69	35819	9239	459	42.58	4225	95.65	100	90021	5337.18	9.82389	397.496	2883.18	47.555	2.79794	6.86778	110	38.16	18130000	22175	1337	37.2585
Inner Mongolia Autonomous Region	150000	Chifeng	150400	118.887	42.2578	2019	5716	0.91996	41	61980.9	17080000	51.0992	29.76	14360631	5452234	1103985	31.32	39488	29538	460	38.9669	3235.24	95.61	100	90021	4415.85		378.976	3021.48	46.329	3.04503	7.38347	102	81.2071	76730914	7992.18	4069.67	37.2585
Inner Mongolia Autonomous Region	150000	Chifeng	150400	118.887	42.2578	2020	6774	0.933932	49	74274.8	17630000	23.7722	31.2	14523857	6144794	1181800	302476	43595	29538	214	40.12	3235.24	95.61	100	90021	2037.09		444.132	2964.05	52.9423	3.04025	6.77822	98	79.5676	1817	49076.4	2297.87	37.2585
Inner Mongolia Autonomous Region	150000	Tongliao	150500	122.243	43.6529	2003	2116.9	0.980291	0	1353	2381544	51.9526	34.2	1076000	316120	82746	22.66	7730	10079	309.3	31.19	998	44	100	59535	2889.81	30.5967	344.735	2712.02	53.2716	3.05609	7.91208		28	157835	2322	929	37.2585
Inner Mongolia Autonomous Region	150000	Tongliao	150500	122.243	43.6529	2004	2133.88	0.968697	2	1761	2770805	51.8183	35.02	1537000	384360	102027	22.5	8940	9899	310.91	30.79	10.66	43	100	60000	3329.99	22.0451	403.914	2845.96	52.1387	3.0824	7.96241		59	166854	5222	1198	37.2585
Inner Mongolia Autonomous Region	150000	Tongliao	150500	122.243	43.6529	2005	1808	0.94599	4	2540	3293183	51.5567	34	2066595	493522	144222	22.42	10616	15945	309.34	28	11.69	53.05	10	60000	3173.96	16.0208	427.135	2821.95	52.9669	2.93704	6.99817	0	36.61	238941	71783	1141	37.2585
Inner Mongolia Autonomous Region	150000	Tongliao	150500	122.243	43.6529	2006	2065	0.920016	3	3620	4130283	52.4918	38.71	2677812	625130	170091	22.39	13354	18152	312.51	34.83	13.02	53.77	10	59535	2204.87	20.3607	376.891	2854.07	51.3673	2.79136	7.39746	108	25.84	2381058	68828	1511	37.2585
Inner Mongolia Autonomous Region	150000	Tongliao	150500	122.243	43.6529	2007	2583	0.913477	2	4788	5861392	53.1116	46.37	3546100	828681	236364	22.43	18952	14580	316.2	38.11	16.79	54.65	10	59535	2415.06	18.5835	284.508	2995.91	51.2796	2.7603	8.63429	61	34.09	4451380	78831	1715	37.2585
Inner Mongolia Autonomous Region	150000	Tongliao	150500	122.243	43.6529	2008	2882	0.904346	9	84233	7419620	53.2326	49.55	4690000	1208961	256503	23	25402	15686	316.92	32.96	19.34	55.81	13.24	59535	3295.69	22.092	371.083	2859.32	52.2261	2.81107	8.06201	100	42	4921591	85125	2590	37.2585
Inner Mongolia Autonomous Region	150000	Tongliao	150500	122.243	43.6529	2009	3554	0.778584	6	2728	9613935	53.5584	55.46	5860000	1524310	507032	126.54	31147	37171	318.86	38.9669	23.89	72	50.24	59535	3343.69	16.6942	299.893	2975.2	49.9728	2.84503	7.27088	72	86.22	4691823	77373	3220	37.2585
Inner Mongolia Autonomous Region	150000	Tongliao	150500	122.243	43.6529	2010	3910	0.508903	4	108000	11766183	53.5315	58.62	6916719	1844649	648329	24.34	38157	73440	318.7	31.5	25	84.7	19.5	59535	2604.12	19.1241	455.383	2700.58	55.6349	2.82563	6.44172	0	86.04	7411898	78030	2880	37.2585
Inner Mongolia Autonomous Region	150000	Tongliao	150500	122.243	43.6529	2011	4666	0.897907	10	4835	14488194	53.7667	61.2	8522000	2135200	732500	24.72	46167	35000	320.1	31.5	2079	96.34	32.92	59535	3034.99	21.2657	313.888	2888.61	53.3145	2.70846	7.22432	75	82.79	7572270	84741	2766	37.2585
Inner Mongolia Autonomous Region	150000	Tongliao	150500	122.243	43.6529	2012	5638	0.89038	9	6598	16918500	53.7163	63.16	12815760	2555593	891721	24.9	53976	138162	319.8	29.9	2601	95.81	74.43	59535	2465.98	17.1479	554.972	2732.17	56.2053	2.65438	6.34774	90	85	7792836	83055	4475	37.2585
Inner Mongolia Autonomous Region	150000	Tongliao	150500	122.243	43.6529	2013	6152	0.867093	7	7047	17818000	53.9515	57.66	15776517	2983200	1036300	28.8	55508	134138	321.2	33.03	2510	78.36	70	59535	1256.84	15.2077	468.022	2745.66	56.2965	2.78821	7.05591	88	85	7812256	117500	3309	37.2585
Inner Mongolia Autonomous Region	150000	Tongliao	150500	122.243	43.6529	2014	6818	0.881111	10	2215	18868000	45.8743	56.47	18663619	3182044	1130563	29.18	60380	52952	319.4	29.77	2590	96.6	91.2	69625	3067.72	24.6536	373.606	2798.61	51.188	2.51837	8.12598	112	71.98	9072034	118600	2765	37.2585
Inner Mongolia Autonomous Region	150000	Tongliao	150500	122.243	43.6529	2015	7420	0.895129	35	2139	18772700	53.5595	50.54	12886569	3632000	1204800	29.33	60123	41752	319.37	42.66	2602	97.34	95.74	59629	2217.9	23.8395	416.817	2726.59	53.8276	2.65199	15.0741	84	80.84	9502456	91766	3488	37.2585
Inner Mongolia Autonomous Region	150000	Tongliao	150500	122.243	43.6529	2016	8823	0.856596	14	1658	19493818	53.768	50.15	14755122	3580764	1283365	29.2	62424	17670	319	43.05	2626	97.87	97.49	59329	3358.03	15.291	451.441	2770.27	53.3558	2.76034	7.72994	99	89.74	9582485	38849	2251	37.2585
Inner Mongolia Autonomous Region	150000	Tongliao	150500	122.243	43.6529	2017	6373	0.789297	23	200	12226200	53.6849	44.4507	11375249	3169892	704603	26.41	39102	22364	316	43	2632	98.22	98.62	58862	2797.82	17.3313	384.101	2908.12	47.5555	2.83009	8.37109	124	49.87	9602489	44173	1810	37.2585
Inner Mongolia Autonomous Region	150000	Tongliao	150500	122.243	43.6529	2018	7863	0.778192	34	37740.4	13016000	52.9943	26.51	12317229	3753581	754852	24.18	41573	19778	316	42.16	2489	98.24	99.66	59629	4325.06	14.5295	451.829	2713.83	50.2563	2.80319	7.90602	143	54.35	9600000	39320	2031	37.2585
Inner Mongolia Autonomous Region	150000	Tongliao	150500	122.243	43.6529	2019	6855	0.971513	42	66300.6	12670000	53.1621	30.78	14572325	3793068	762166	22.65	40410	29538	317	38.9669	3235.24	98.16	99.74	59629	3358.03		476.354	3009.35	49.1344	2.81391	8.48944	94	76.1263	1.041e+08	57.0263	2473.92	37.2585
Inner Mongolia Autonomous Region	150000	Tongliao	150500	122.243	43.6529	2020	7811	0.912742	31	4833.92	12770000	23.9816	28.97	12615286	3859644	765000	214691	44521	29538	143	42.24	3235.24	98.25	100	59629	2037.09		498.212	2898.27	55.4062	2.85439	8.16055	134	76.8202	964	49076.4	6852.43	37.2585
Inner Mongolia Autonomous Region	150000	Ordos	150600	109.781	39.6083	2003	1329.7	0.834179	3	4604	2713973	15.6734	57.28	1355700	332584	147336	13.63	20074	74457	135.97	7.39	170	73	100	86752	1442.56	23.5702	366.158	2770.22	55.4756	2.28033	8.01877		43	68168	129121	1809	37.2585
Inner Mongolia Autonomous Region	150000	Ordos	150600	109.781	39.6083	2004	1972.56	0.411249	256.272	5757	3803751	15.7772	59.43	2627350	470364	230211	13.9	26000	194156	136.87	16.3	14.14	87	100	86752	1506.67	28.7969	302.429	2953.89	48.6738	2.1732	8.43011		62	97320	260000	2125	37.2585
Inner Mongolia Autonomous Region	150000	Ordos	150600	109.781	39.6083	2005	4799	0.917486	3	28437	5948228	15.8913	52.53	4036867	640179	449045	14.03	40167	213678	137.86	14	16	50.05	95	86752	758.037	25.2992	183.58	3008.03	45.466	2.10831	8.076	65	66.2	256369	283687	3787	37.2585
Inner Mongolia Autonomous Region	150000	Ordos	150600	109.781	39.6083	2006	5515	0.919519	1	53788	8000046	16.2532	54.96	6166689	792445	540387	15.02	53163	164308	141	17.43	29.08	44.99	95.8	86752	1261.3	38.243	268.113	2885.23	48.0136	2.21863	8.95426	77	70.08	291690	302700	3959	37.2585
Inner Mongolia Autonomous Region	150000	Ordos	150600	109.781	39.6083	2007	7315	0.493012	2	69789	11509051	16.5979	55.01	8857444	1181999	770239	16.06	75164	97011	143.99	17.04	72.1	46.24	95.8	86752	2030.48	25.7516	324.553	2762.94	49.8658	2.00673	8.8491	114	89.5	3031755	250540	2336	37.2585
Inner Mongolia Autonomous Region	150000	Ordos	150600	109.781	39.6083	2008	9398	0.583892	5	5757	16030184	17.2549	58.11	10883868	1676779	1181983	15.14	102128	82631	149.69	22.37	85.38	53.47	95.8	86752	647.746	19.5365	327.997	2878.54	49.7001	2.06322	7.96752	83	75.74	4602120	243870	2934	37.2585
Inner Mongolia Autonomous Region	150000	Ordos	150600	109.781	39.6083	2009	12613	0.750332	5	100000	21610000	17.2307	58.33	15624140	2316345	1620408	15.94	134400	37800	149.48	36.31	244.29	78.32	87.22	86752	1540.62	27.5547	257.281	2888.62	47.2065	2.0677	8.62332	89	88.31	8906183	225500	2085	37.2585
Inner Mongolia Autonomous Region	150000	Ordos	150600	109.781	39.6083	2010	14912	0.314652	5	8450	26432300	17.565	58.69	18983954	3187910	2390774	17.31	175125	97957	152.38	70.72	291	84.44	85.08	86752	2109.89	33.4779	295.704	2838.44	48.9885	2.22831	8.27103	20	78	10247566	225519	3377	37.2585
Inner Mongolia Autonomous Region	150000	Ordos	150600	109.781	39.6083	2011	14847	0.747991	9	127000	32185400	18.2359	60.08	22329118	4466232	3461762	20.11	163014	168612	158.2	71.81	8474	92.43	93.65	86752	1038.51	33.6627	249.486	2826.81	48.7835	2.04637	7.96466	108	85.83	29547764	226268	2163	37.2585
Inner Mongolia Autonomous Region	150000	Ordos	150600	109.781	39.6083	2012	15136	0.774346	15	153000	36568000	17.5327	60.52	25530538	4832535	3755121	22.3	182680	260939	152.1	63.74	8541	93.22	93.69	86752	1506.64	25.8867	410.432	2916.68	49.9476	2.16845	7.47157	14	86.53	31237864	225666	1783	37.2585
Inner Mongolia Autonomous Region	150000	Ordos	150600	109.781	39.6083	2013	14713	0.792115	20	160000	39558982	17.7863	59.89	29763846	5186990	4400156	31	196728	103541	154.3	42.67	4822	79.38	95.13	86752	1235.11	25.2054	307.182	2925.91	46.8753	2.37916	8.91349	11	36.73	1.813e+08	212067	2041	37.2585
Inner Mongolia Autonomous Region	150000	Ordos	150600	109.781	39.6083	2014	13689	0.843112	30	168500	40554873	17.9823	58.1	34225280	5417523	4300782	31.16	200152	29538	156	43.23	4885	98	95	86752	1595.64	20.0777	315.691	2831.28	48.7754	2.39824	8.79465	71	42.37	1.817e+08	195409	2388	37.2585
Inner Mongolia Autonomous Region	150000	Ordos	150600	109.781	39.6083	2015	13418	0.816946	27	173000	42261300	18.1345	56.79	27371694	5783920	4458999	33.23	207163	45994	157.32	31.95	4920	94.71	95.57	86752	1384.92	20.0408	279.032	2863.82	50.5176	2.49631	18.3944	86	39.1	1.830e+08	199358	2957	37.2585
Inner Mongolia Autonomous Region	150000	Ordos	150600	109.781	39.6083	2016	15830	0.782319	87	195000	44179341	18.3281	55.71	30500757	5616384	4510263	31.29	215488	45699	159	42.18	4935	97.27	97.02	86752	1738.46	18.8755	398.808	2889.8	51.1203	2.47943	8.60121	95	45.03	1.830e+08	57518	3641	37.2585
Inner Mongolia Autonomous Region	150000	Ordos	150600	109.781	39.6083	2017	14437	0.78294	63	205000	35798000	18.5587	65.1535	30371986	4733742	3568432	31.94	235000	16849	161	42.78	4981	97.35	100	86752	1703.99	18.3727	340.852	2926.78	49.1408	2.34695	8.97998	93	34	3.762e+08	43368	3446	37.2585
Inner Mongolia Autonomous Region	150000	Ordos	150600	109.781	39.6083	2018	17189	0.761509	120	222948	37632100	18.646	52.33	27037008	5864781	4334585	30.03	181486	16450	162	42.39	11828	98.2	98.93	86882	2569.8	20.3584	401.91	2822.5	48.7715	2.48991	8.55941	12	43.02	19670000	42392	3174	37.2585
Inner Mongolia Autonomous Region	150000	Ordos	150600	109.781	39.6083	2019	21544	0.714314	101	210426	36050000	18.8762	58.04	27309081	6266762	5010156	33.99	173069	29538	164	38.9669	3235.24	98.24	99.13	86882	1738.46		315.41	2883.1	48.9913	2.32504	8.72021	101	85.8566	7.086e+08	40430.5	4444.2	37.2585
Inner Mongolia Autonomous Region	150000	Ordos	150600	109.781	39.6083	2020	21424	0.497418	106	223072	35340000	19.2215	56.76	28036140	6636807	4648771	337099	164387	29538	167	43.08	3235.24	98.46	99.91	86882	2037.09		311.557	3067.23	50.3231	2.28438	8.45681	157	89.3688	1567	41751.4	4188.69	37.2585
Inner Mongolia Autonomous Region	150000	Hulunbuir	150700	119.766	49.2116	2003	4551.15	0.826452	2	1.45413e+06	2132600	10.6451	27.722	10902783	1193000	40590000	33284.7	7902	29538	269.7	38.9669	3235.24	73.2484	84.4999	253356	824.548	18.3092	448.446	2457.51	64.7493	2.29478	0.145058		75.2981	4.052e+08	70355.3	20909.2	37.2585
Inner Mongolia Autonomous Region	150000	Hulunbuir	150700	119.766	49.2116	2004	1862.52	0.913467	1	1835	2617890	10.6917	27.9	1354198	481172	144871	38.71	9598	22658	270.88	30.79	32.96	65	20	253356	601.437	4.02904	341.862	2749.56	63.9153	2.35803	0.349709		75	525851	42890	4476	37.2585
Inner Mongolia Autonomous Region	150000	Hulunbuir	150700	119.766	49.2116	2005	2711	0.903804	1	3945	3240831	10.6569	30.32	2586226	566842	174140	38.48	11919	30282	270	31	33.72	41.95	25	253356	698.207	3.13141	356.281	2679.98	61.7604	2.28462	-0.18674	82	93	538865	45000	5141	37.2585
Inner Mongolia Autonomous Region	150000	Hulunbuir	150700	119.766	49.2116	2006	3000	0.881097	0	3661	3950600	10.6554	32.18	2045423	716170	226128	36.75	14628	25323	269.96	32.18	33.62	43.63	25	253356	613.939	5.06243	389.536	2651.89	59.94	2.25797	-0.569369	104	69	541874	85617	4677	37.2585
Inner Mongolia Autonomous Region	150000	Hulunbuir	150700	119.766	49.2116	2007	3424	0.868887	1	4924	5050392	10.679	33.11	2688927	962616	289980	37.64	18687	21860	270.56	31.36	33.8	53.55	25	253356	519.69	4.94536	292.863	2746.6	59.3089	2.2051	1.27836	76	39.46	544889	83466	4887	37.2585
Inner Mongolia Autonomous Region	150000	Hulunbuir	150700	119.766	49.2116	2008	3831	0.879241	6	4676	6326600	10.7548	36.43	3864400	1360215	418418	36.92	23413	20042	272.48	32	33.68	59.98	5.06	253356	847.637	7.66109	418.345	2540.67	60.8644	2.22314	0.818707	132	48.84	546896	83530	4003	37.2585
Inner Mongolia Autonomous Region	150000	Hulunbuir	150700	119.766	49.2116	2009	4549	0.881648	6	8300	7792653	10.7264	39.03	5348000	1805773	492947	35.77	28882	15884	271.76	32.14	32.88	60.64	14	253356	940.871	3.59568	443.086	2586.74	61.9646	2.25048	-0.651354	64	33.03	549885	87398	4711	37.2585
Inner Mongolia Autonomous Region	150000	Hulunbuir	150700	119.766	49.2116	2010	4979	0.869414	4	4630	9320138	10.7083	42.12	6455418	2079197	559851	35.43	34452	14056	271.3	32.14	33	62.2	47.1	253356	1101.6	4.19039	399.425	2632.98	62.8317	2.22301	-0.863299	62	25.22	549884	99489	6357	37.2585
Inner Mongolia Autonomous Region	150000	Hulunbuir	150700	119.766	49.2116	2011	5683	0.886925	11	9729	11453101	10.6727	44.53	8049726	2549257	649059	35.5	45038	21349	270.4	32.5	910	77.4	49.75	253356	269.779	5.85616	397.126	2813.36	63.1243	2.33454	-0.32545	88	97.33	558894	81106	5970	37.2585
Inner Mongolia Autonomous Region	150000	Hulunbuir	150700	119.766	49.2116	2012	6606	0.883727	8	10752	13358200	10.5148	47.15	8990192	2944411	793625	36.8	52649	60478	266.4	34.04	953	84.5	86.5	253356	96.2374	7.01978	432.339	2644.66	64.0082	2.33242	-1.21016	60	76.6	600936	85120	5124	37.2585
Inner Mongolia Autonomous Region	150000	Hulunbuir	150700	119.766	49.2116	2013	7060	0.884409	2	23144	14305520	10.0167	47.69	10800326	3140161	871405	38.3	56544	63934	253.2	38.9669	1072	86.52	87.35	252777	600.417	4.13403	631	2556.42	67.0399	2.4025	-0.647704	100	43	6721121	76915	5693	37.2585
Inner Mongolia Autonomous Region	150000	Hulunbuir	150700	119.766	49.2116	2014	7572	0.872376	13	5981	15222009	10.5192	45.58	8030000	3485100	960318	38.19	60152	74946	265.9	9.59	1093	90.23	93.36	252777	1126.89	9.22051	483.621	2668.07	63.747	2.30039	0.230196	61	49	6911057	79905	5994	37.2585
Inner Mongolia Autonomous Region	150000	Hulunbuir	150700	119.766	49.2116	2015	8339	0.878835	10	3568	15989500	10.2581	44.45	9955403	3745392	1033323	37.81	63131	92456	259.3	9.59	1093	91.05	94.45	252777	691.443	9.38173	450.074	2613.28	63.7129	2.59133	5.54965	68	51.45	6921058	81404	5778	37.2585
Inner Mongolia Autonomous Region	150000	Hulunbuir	150700	119.766	49.2116	2016	8588	0.87406	16	4612	16208500	10.2462	44.67	9823270	4127288	1060263	43	64140	26771	259	22.49	2092	95.01	98.64	252777	843.867	6.80115	399.081	2636.97	62.9502	2.71231	-0.351937	118	40.21	7132010	27993	4245	37.2585
Inner Mongolia Autonomous Region	150000	Hulunbuir	150700	119.766	49.2116	2017	6388	0.870707	18	4822	11858600	10.2857	44.1062	11105819	4350520	852516	34.6	46901	18480	260	35.29	3235.24	96.46	100	252777	894.537	6.42094	355.975	2722.88	60.3102	2.82192	0.394518	91	28.46	7142011	21731	4131	37.2585
Inner Mongolia Autonomous Region	150000	Hulunbuir	150700	119.766	49.2116	2018	6906	0.887449	18	34570.5	12529000	9.78706	29.25	12317749	4493423	860403	33.59	49529	29538	256	36.05	2021	97.07	99.49	261570	1162.8	6.06308	475.932	2652.65	61.9608	2.76533	0.46752	161	16.07	4700000	17026	3991	37.2585
Inner Mongolia Autonomous Region	150000	Hulunbuir	150700	119.766	49.2116	2019	7047	0.661809	37	46747.8	11930000	9.74882	27.88	12127448	4598012	839602	32.21	47116	29538	255	38.9669	3235.24	97.45	99.49	261570	843.867		460.842	2796.55	58.9447	2.81428	0.792264	129	77.0492	1.730e+08	49076.4	1763.64	37.2585
Inner Mongolia Autonomous Region	150000	Hulunbuir	150700	119.766	49.2116	2020	6763	0.872551	26	52386.6	11720000	6.30806	27.9	12498194	4676200	798000	296531	45923	130001	165	37.203	3235.24	97.47	99.52	261570	2037.09		531.414	2866.55	63.8989	2.71229	0.871241	140	74.3171	491	12011	1176.92	37.2585
Inner Mongolia Autonomous Region	150000	Bayannur	150800	107.388	40.7432	2003	1148.49	0.959908	256.272	4045	1513733	27.3439	29.38	740104	245720	72857	14.1	8643	11520	176.13	30.84	586	29	5	64413	1392.21	24.6185	268.635	2910.58	52.6835	2.49918	6.90174		15	187533	36916	2124	37.2585
Inner Mongolia Autonomous Region	150000	Bayannur	150800	107.388	40.7432	2004	1714.77	0.936441	1	2374	1894893	27.6202	34.85	1076870	288054	98804	14.17	10774	14615	177.91	34.32	10.14	31	9	64413	1184.4	27.7137	237.684	3055.44	47.6279	2.46803	7.35334		10	187553	47776	3690	37.2585
Inner Mongolia Autonomous Region	150000	Bayannur	150800	107.388	40.7432	2005	1489	0.929626	0	2507	2170292	27.3035	38.05	1583572	342576	122508	14.51	12560	21699	175.87	25	12.43	100	9.38	64413	814.902	21.889	111.881	3146.55	43.1318	2.28906	6.85654	63	13.53	129662	49535	3190	37.2585
Inner Mongolia Autonomous Region	150000	Bayannur	150800	107.388	40.7432	2006	1592	0.894447	2	3456	2782323	27.8531	44.93	2101514	450770	136836	14.43	16045	22727	179.41	22.56	14.44	100	12.5	64413	1070.16	34.29	208.163	3029.22	46.267	2.33862	7.67396	101	21.87	125780	79735	3726	37.2585
Inner Mongolia Autonomous Region	150000	Bayannur	150800	107.388	40.7432	2007	1709	0.886038	0	4174	3551474	28.3017	47.45	2717821	597355	187934	14.9	20423	19440	182.3	22.94	14.44	100	12.7	64413	1474.22	21.4948	209.229	2895.74	46.7963	2.15388	7.96043	74	31.68	125795	72884	3557	37.2585
Inner Mongolia Autonomous Region	150000	Bayannur	150800	107.388	40.7432	2008	1778	0.879164	0	6544	4390600	28.7209	52.3	3352300	804618	238782	14.76	25237	19536	185	28.34	14.92	100	13.2	64413	725.695	18.5014	284.924	3032.5	46.8102	2.18764	6.97513	120	25.59	141832	76910	4753	37.2585
Inner Mongolia Autonomous Region	150000	Bayannur	150800	107.388	40.7432	2009	1875	0.888925	0	4806	5098658	26.9045	54.9	5621793	1054775	299983	14.7	29384	15224	173.3	30	17.72	43.9	37.2	64413	1922.22	28.7274	153.209	3109.97	43.4662	2.25979	7.46887	24	8.01	225950	74664	4383	37.2585
Inner Mongolia Autonomous Region	150000	Bayannur	150800	107.388	40.7432	2010	1994	0.884854	2	7932	6033292	28.9289	56.3	5652138	1235282	382787	14.61	35463	13390	186.34	32.74	19	72	76.51	64413	1092.59	35.812	195.705	3016.44	47.7045	2.6475	6.8471	91	96.98	2521054	72370	4718	37.2585
Inner Mongolia Autonomous Region	150000	Bayannur	150800	107.388	40.7432	2011	1952	0.879229	0	5100	7184502	29.0004	57.63	6335798	1546565	427174	14.79	43118	29538	186.8	44.16	1678	87.34	96.46	64413	664.515	24.7128	151.472	3073.31	46.1403	2.35636	6.77457	130	17.09	2481167	86000	6480	37.2585
Inner Mongolia Autonomous Region	150000	Bayannur	150800	107.388	40.7432	2012	2031	0.914656	2	26000	8133300	28.9848	58.87	7010075	1828092	496120	15.9	48812	27228	186.7	34	1292	62	100	64413	1297.14	19.5399	337.366	3107.14	47.8611	2.37088	6.25565	58	13	3081484	71193	2696	37.2585
Inner Mongolia Autonomous Region	150000	Bayannur	150800	107.388	40.7432	2013	1919	0.913719	9	8275	8348900	28.4415	56.23	8031694	1922926	579335	15.1	45622	32156	183.2	38.24	1606	93.45	92.36	64413	1112.28	21.1353	172.885	3156.8	44.6974	2.5826	7.8317	49	62.32	5611519	77493	2053	37.2585
Inner Mongolia Autonomous Region	150000	Bayannur	150800	107.388	40.7432	2014	1854	0.906553	8	10044	8674600	27.4179	55.13	9412372	1938012	620167	15.17	51872	61607	178.6	31.15	1620	96.48	95.93	65140	1617.18	18.7837	224.826	3055.87	45.8925	2.62406	7.84791	69	61.8	5611519	76139	2621	37.2585
Inner Mongolia Autonomous Region	150000	Bayannur	150800	107.388	40.7432	2015	1837	0.925102	9	15289	8874300	26.3591	50.77	6644995	2294897	657634	14.93	53000	37700	174.7	38.78	1978	97.84	97.25	66277	1382.89	20.8141	198.521	2973.5	47.9513	2.6373	18.135	58	51.27	7161973	60576	2874	37.2585
Inner Mongolia Autonomous Region	150000	Bayannur	150800	107.388	40.7432	2016	2084	0.893669	10	15000	9153800	26.4043	50.62	7346863	2358775	699542	14.64	54480	21163	175	38.67	1972	97.82	98.04	66277	1616.59	17.5286	229.73	3045.56	46.8108	2.65129	7.46173	83	33.14	6501976	27462	2099	37.2585
Inner Mongolia Autonomous Region	150000	Bayannur	150800	107.388	40.7432	2017	1857	0.898238	9	13849	7401000	26.7117	45.4776	8.0478e+06	2464211	572326	14.01	43949	20089	174	36.02	1837	98.5	99.04	65140	1483.75	18.4409	186.523	3124.75	44.7519	2.53792	8.05832	86	32.82	6201992	18735	2034	37.2585
Inner Mongolia Autonomous Region	150000	Bayannur	150800	107.388	40.7432	2018	2263	0.921979	15	35040.5	8131300	26.7117	38.07	9.60409e+06	2667068	555384	15.71	48193	17957	174	36.27	1655	98.64	99.36	65140	1937.62	23.2258	272.634	3080.57	44.7437	3.45572	7.47378	176	37.52	4630000	12390	2036	37.2585
Inner Mongolia Autonomous Region	150000	Bayannur	150800	107.388	40.7432	2019	2630	0.662255	11	45695	8750000	26.7117	32.51	11560212	3053865	556881	16.59	51722	29538	174	38.9669	3235.24	98.2	99.76	65140	1616.59		175.584	3138.95	45.6083	3.27435	7.58863	110	82.5808	2.693e+08	49076.4	1225.85	37.2585
Inner Mongolia Autonomous Region	150000	Bayannur	150800	107.388	40.7432	2020	2771	0.826214	15	11617.9	8740000	14.1234	29.41	11419184	3061615	569095	143639	56614	33711	92	36.52	3235.24	98.9	99.74	65140	2037.09		239.12	3173.85	47.4444	3.27194	7.19178	115	88.0744	163	7780	6852.43	37.2585
Inner Mongolia Autonomous Region	150000	Ulanqab	150900	113.133	40.9948	2003	1308.1	0.95611	1	325	1553002	49.6587	42.24	1041000	298575	70814	12.18	5739	9966	270.6	22.82	639	40	70	54492	2559.15	12.745	462.42	2773.63	60.1697	2.55003	5.4825		30	366622	74312	723	37.2585
Inner Mongolia Autonomous Region	150000	Ulanqab	150900	113.133	40.9948	2004	1177.01	0.908716	1	346	1831763	49.8458	44.21	1810000	424311	89226	13.12	6760	26512	271.62	21.3	23.81	87	75	54492	2049.44	9.2641	360.632	2899.85	51.5924	2.69958	6.31246		23	366622	76021	626	37.2585
Inner Mongolia Autonomous Region	150000	Ulanqab	150900	113.133	40.9948	2005	1986	0.92397	3	436	2302063	50.011	41.26	2100000	443615	119213	14.03	8480	27300	272.52	25	29.1	88	80	54492	2589.97	12.9065	239.625	3051.22	47.9787	2.67725	5.64958	0	25	598846	76500	610	37.2585
Inner Mongolia Autonomous Region	150000	Ulanqab	150900	113.133	40.9948	2006	2298	0.895465	0	324	2850871	51.046	43.59	2251165	488618	128514	14.09	10268	25729	278.16	25	29.14	90	88	54492	1884.52	19.7908	260.897	2796.93	48.8612	2.76062	6.47844	0	29	737858	76800	818	37.2585
Inner Mongolia Autonomous Region	150000	Ulanqab	150900	113.133	40.9948	2007	2541	0.882074	256.272	1560	3440007	52.1655	47.68	2015384	682985	152285	14.28	16071	20991	284.26	28.23	32.99	38.97	90	54492	1690.68	10.6279	263.206	2897.42	49.749	2.56352	7.00277	5	53.62	825986	104840	608	37.2585
Inner Mongolia Autonomous Region	150000	Ulanqab	150900	113.133	40.9948	2008	2942	0.889793	1	1333239	4346864	52.6885	48.66	2027315	905169	154672	14.23	20358	20118	287.11	25.54	31.48	45.07	92	54492	1543.9	10.5826	363.461	2782.11	52.1119	2.6647	5.80225	0	64.97	778950	103255	883	37.2585
Inner Mongolia Autonomous Region	150000	Ulanqab	150900	113.133	40.9948	2009	3347	0.906559	1	3884	5000100	53.1674	52.34	2336588	1139854	139933	14.34	23489	13839	289.72	25.69	31.94	46	92	54492	2513.33	18.6508	216.955	2896.31	46.8122	2.72104	6.27965	0	71.94	780970	94814	749	37.2585
Inner Mongolia Autonomous Region	150000	Ulanqab	150900	113.133	40.9948	2010	3733	0.851893	0	2075016	5676016	52.672	52.28	2748769	1400285	173344	14.62	26604	20329	287.02	26.11	32	48.9	93.4	54492	1656.13	14.7273	357.486	2808.13	51.4657	2.81595	5.60825	0	75.41	797984	62916	1450	37.2585
Inner Mongolia Autonomous Region	150000	Ulanqab	150900	113.133	40.9948	2011	3963	0.902792	1	12813	6900415	52.9986	53.79	4620233	1863639	234666	14.29	32246	203990	288.8	26.2	917	50.2	94.7	54492	1729.48	17.0313	230.256	2877.24	49.4919	2.4962	5.60018	101	56.27	797984	80500	2399	37.2585
Inner Mongolia Autonomous Region	150000	Ulanqab	150900	113.133	40.9948	2012	4399	0.932194	68	17141	7811700	48.2775	54.99	6195958	2337185	348006	15.3	36721	19497	287	42.12	1769	52	94.9	59448	2183.51	11.2797	425.519	2862.77	51.3198	2.64445	4.92407	28	57	11401858	60880	1634	37.2585
Inner Mongolia Autonomous Region	150000	Ulanqab	150900	113.133	40.9948	2013	4610	0.936274	1	22162	8337947	51.9817	52.42	8006746	2512916	761713	16.7	29463	24778	283.3	41.04	2339	98.48	98.08	54500	1384.11	13.6606	358.604	2938.07	50.2255	2.86812	6.23272	78	73.4	11662256	58803	1361	37.2585
Inner Mongolia Autonomous Region	150000	Ulanqab	150900	113.133	40.9948	2014	4791	0.929891	3	19625	8737258	50.8257	49.75	5701618	2971938	510240	16.46	41138	50718	277	95.25	5715	93.98	91.17	54500	2514.31	13.8102	307.721	2870.79	46.4407	2.93261	6.83936	71	71.52	11872377	57906	1701	37.2585
Inner Mongolia Autonomous Region	150000	Ulanqab	150900	113.133	40.9948	2015	5326	0.941173	6	3992	9137748	50.2514	48.57	6588156	3184005	551510	15.99	43221	49655	273.87	39.72	2383	94.4	94.2	54500	2387.65	14.2171	320.562	2776.36	50.0627	2.91443	15.756	85	69.74	12063494	55558	1486	37.2585
Inner Mongolia Autonomous Region	150000	Ulanqab	150900	113.133	40.9948	2016	5971	0.906082	9	79092	9388700	50.2752	49.02	6613780	3031272	566795	15.77	44517	21662	274	39.8	2388	94.85	95.28	54500	2900.35	12.9451	406.212	2881.65	50.8634	2.97	6.22027	118	68.69	12065868	27443	549	37.2585
Inner Mongolia Autonomous Region	150000	Ulanqab	150900	113.133	40.9948	2017	5162	0.886414	16	25537.1	1534100	49.9083	45.1357	7.07899e+06	3181106	431063	15.98	37491	19578	272	40.1	2807	95.45	96.33	54500	2870.16	13.7548	296.442	2911.73	46.27	2.97288	6.98816	101	43	12365958	23563	818	37.2585
Inner Mongolia Autonomous Region	150000	Ulanqab	150900	113.133	40.9948	2018	6197	0.872582	11	11282.4	7645200	49.7248	40.93	9.53276e+06	3498104	462029	15.17	36418	20195	271	40.1	5958	95.16	92.56	54500	3249.32	15.1105	423.155	2756.74	47.4714	3.10147	6.43251	151	55.8	12360000	21979	641	37.2585
Inner Mongolia Autonomous Region	150000	Ulanqab	150900	113.133	40.9948	2019	5385	0.947811	13	34350	8080000	49.3977	39.15	10591137	3712074	498646	15.8	38622	29538	269	38.9669	3235.24	96.14	97.79	54456	2900.35		374.848	3079.17	48.7035	2.92659	6.45797	102	68.6219	1.730e+08	3828.63	2266.85	37.2585
Inner Mongolia Autonomous Region	150000	Ulanqab	150900	113.133	40.9948	2020	6687	0.912742	25	20868.8	8270000	18.7307	40.39	10585269	3876342	563259	153449	47837	29538	102	39.02	3235.24	96.84	98.13	54456	2037.09		359.421	3096.03	51.4387	2.94732	5.96906	65	73.6353	983	49076.4	6852.43	37.2585
Liaoning	210000	Shenyang	210100	123.431	41.8057	2003	3945.79	0.91423	99	224237	16033795	530.894	47.32	5826103	1397434	810889	101	23271	25495	689.1	34.4	8978	66	100	12980	3144.79	46.9305	617.979	2350.66	60.862	3.19401	8.71822		72	3.309e+08	36908	7019	37.2585
Liaoning	210000	Shenyang	210100	123.431	41.8057	2004	4137.59	0.920414	78	242277	19006886	534.569	49.48	9713644	1717058	1095358	99.8	27487	19985	693.87	36.44	39.49	69	100	12980	2902.4	36.1155	621.338	2576.5	58.4837	2.82066	9.01794		77	4.054e+08	33622	5170	37.2585
Liaoning	210000	Shenyang	210100	123.431	41.8057	2005	5203	0.855221	140	212312	20841339	538.19	43.49	13632196	2170495	1381415	100.17	29935	51046	698.57	41	41.55	71	100	12980	3707.28	32.2802	734.431	2461.14	62.0926	2.71176	7.70795	34	71.74	4.394e+08	46179	6307	37.2585
Liaoning	210000	Shenyang	210100	123.431	41.8057	2006	5353	0.755421	191	303444	25196338	542.034	45.21	17903457	2687649	1756336	100.19	35940	60960	703.56	41.07	43.22	73	100	12980	1690.72	45.9172	495.033	2439.93	64.3074	2.69474	8.28773	48	91.92	4.487e+08	68468	7663	37.2585
Liaoning	210000	Shenyang	210100	123.431	41.8057	2007	5620	0.624235	236	504451	32211508	546.818	48.3	23618726	3396754	2308085	100.26	45582	70939	709.77	41.65	44.66	73.1	100	12980	2157.89	35.9836	534.432	2513.89	64.2204	2.48257	9.15394	42	94.21	5.255e+08	92684	8597	37.2585
Liaoning	210000	Shenyang	210100	123.431	41.8057	2008	5440	0.677059	321	500678	38604745	549.7	50.1	30086534	4067372	2910381	104.42	54248	62868	713.51	41.81	45.11	76.6	100	12980	2327.26	51.2346	646.834	2534.74	64.2394	2.65922	8.76295	77	92.29	5.673e+08	92665	7369	37.2585
Liaoning	210000	Shenyang	210100	123.431	41.8057	2009	5128	0.683314	324	541039	42685137	552.042	49.84	35199470	4758822	3202070	105.22	54654	52941	716.55	41.83	50.75	78	100	12980	3020.79	41.8488	587.124	2649.68	64.4862	2.69641	7.95934	70	93.93	6.046e+08	82362	6259	37.2585
Liaoning	210000	Shenyang	210100	123.431	41.8057	2010	4665	0.583259	342	1003025	50175427	554.391	50.42	41391498	5166242	4653540	110.42	62357	60363	719.6	42.01	50	78	100	12980	2777.85	44.1372	998.275	2303.29	69.2224	2.70688	7.35539	76	95.68	6.085e+08	77385	6140	37.2585
Liaoning	210000	Shenyang	210100	123.431	41.8057	2011	5207	0.865635	441	550247	59157142	556.78	51.17	45770940	6392904	6201243	120.8	72648	50728	722.7	42	18060	85.2	100	12980	2445.94	48.2713	541.423	2624.81	64.6462	2.57363	7.88582	50	95.82	6.677e+08	95199	7242	37.2585
Liaoning	210000	Shenyang	210100	123.431	41.8057	2012	5820	0.853882	578	580435	66025865	558.398	51.24	56253999	7660854	7150377	122	80480	53191	724.8	42.22	19210	87.11	100	12980	2101.14	39.0362	830.334	2552.38	66.2845	2.52319	7.4034	64	95.19	7.112e+08	96756	7705	37.2585
Liaoning	210000	Shenyang	210100	123.431	41.8057	2013	6324	0.812641	707	581093	71585745	560.169	51.67	63839125	8812817	8009997	152.8	98467	60425	727.1	42.22	19210	95	100	12980	1574.57	43.4413	743.593	2464.27	66.5547	2.61135	7.87897	78	92.69	7.112e+08	130672	8533	37.2585
Liaoning	210000	Shenyang	210100	123.431	41.8057	2014	6344	0.810937	854	227403	70987051	568.274	49.88	65640596	9143712	7855020	153.66	85816	83226	730.8	41.78	19426	95	100	12860	3443.6	52.9456	424.087	2587.21	58.898	2.46406	9.13116	58	90.2	7.282e+08	131344	9134	37.2585
Liaoning	210000	Shenyang	210100	123.431	41.8057	2015	6687	0.84605	1009	106116	72723051	567.97	47.77	53260443	8085751	6062411	146.75	87734	84871	730.41	38.9669	3235.24	95	100	12860	2799.59	53.2395	526.702	2465.59	61.4992	2.50077	16.6612	61	92.02	6.759e+08	97839	7990	37.2585
Liaoning	210000	Shenyang	210100	123.431	41.8057	2016	5737	0.832789	1291	81606	55464498	570.762	38.79	16316212	8253935	6209494	129.26	66893	30130	734	38.9669	3235.24	73.2484	100	12860	3173.56	38.4058	837.711	2510.27	62.3178	2.54545	8.69908	107	77.84	5.605e+08	37530	5547	37.2585
Liaoning	210000	Shenyang	210100	123.431	41.8057	2017	6477	0.842719	1329	101263	57847000	573.095	46.8303	31554189	8550151	6562406	121.07	69754	20489	737	38.88	21499	73.2484	100	12860	3110.36	39.3033	509.829	2733.32	57.4632	2.67407	9.16296	86	90.09	6.773e+08	25904	5407	37.2585
Liaoning	210000	Shenyang	210100	123.431	41.8057	2018	7289	0.696215	1548	345549	62923981	580.093	37.77	35731256	9654417	7206425	118.23	75766	29538	746	39.23	22533	94.95	100	12860	3718.3	32.7005	472.962	2578.6	58.1015	2.6664	8.68627	110	83.8511	72390000	50634.4	10811.4	37.2585
Liaoning	210000	Shenyang	210100	123.431	41.8057	2019	8534	0.877005	1011	339222	64700000	587.869	33.67	36267262	10476460	7302853	119.58	77777	12413	756	38.9669	3235.24	95.65	100	12860	3173.56		766.524	2560.93	58.2055	2.65463	9.35615	97	73	1.119e+09	17052	5255	37.2585
Liaoning	210000	Shenyang	210100	123.431	41.8057	2020	6683	0.846478	828	329853	65720000	596.423	32.87	38225554	10740503	7360802	1184237	75570	4178	767	40.82	3235.24	98.94	100	12860	2037.09		704.88	2918.84	63.393	2.55054	9.05966	82	86.496	8115	9671	10283.5	37.2585
Liaoning	210000	Dalian	210200	121.615	38.914	2003	4058.64	0.773587	81	221126	16325900	445.491	47.93	5069032	1473857	1105405	87.2	29206	29843	560.16	41.94	10402	63	88	12574	4403.04	33.8061	597.162	2342.69	67.0338	3.51429	10.5951		66	2.162e+08	62295	31889	37.2585
Liaoning	210000	Dalian	210200	121.615	38.914	2004	4177.97	0.763328	111	220328	19617621	446.636	50.12	7162138	1703078	1171712	89.61	34975	28342	561.6	42.41	40.14	63	90	12574	4526.35	29.9159	717.88	2518.76	64.477	3.00571	11.1377		70	2.369e+08	73885	39804	37.2585
Liaoning	210000	Dalian	210200	121.615	38.914	2005	4030	0.728601	139	300415	21522328	449.602	46.28	11104875	2077009	1514247	90.23	38196	25308	565.33	43	40.03	73	100	12574	6072.6	27.2097	677.657	2605.29	66.9638	2.9945	10.0106	50	74.91	2.439e+08	83186	42769	37.2585
Liaoning	210000	Dalian	210200	121.615	38.914	2006	3640	0.790269	177	224477	25696699	454.971	47.83	14694899	2665249	1961357	92.27	42579	21515	572.08	42.8	40.63	80.37	84.44	12574	3449.9	38.7269	595.825	2379.61	70.9403	2.90016	10.5426	58	78.69	2.631e+08	85234.2	33709	37.2585
Liaoning	210000	Dalian	210200	121.615	38.914	2007	4056	0.789629	207	316276	31306789	459.83	49.05	19307583	3445728	2679757	90.77	51630	19712	578.19	43.31	40.28	73.2484	93.29	12574	3067.22	30.3665	790.676	2499.29	70.1707	2.74845	11.2895	58	80.0339	2.781e+08	95172	34463	37.2585
Liaoning	210000	Dalian	210200	121.615	38.914	2008	4573	0.771723	225	58161	38582471	463.949	51.68	25133766	4100013	3390691	95.01	63198	18768	583.37	44	40.22	87.18	93.73	12574	4466.3	36.1514	566.69	2539.57	67.2674	2.81251	10.6487	93	95.73	2.956e+08	101242	27386	37.2585
Liaoning	210000	Dalian	210200	121.615	38.914	2009	5090	0.752407	321	601697	43495050	465.087	48.91	31136950	4711648	4002340	93.97	70781	23220	584.8	44.75	40.37	92.91	94.02	12574	5377.59	37.3181	625.957	2720	66.743	2.78207	10.4198	86	94.87	3.148e+08	83765	27820	37.2585
Liaoning	210000	Dalian	210200	121.615	38.914	2010	5914	0.756639	447	90495	51581621	466.391	50.88	40478904	6114743	5008322	94.2	77704	24171	586.44	45.17	60	94.2	86	12574	5325.33	26.4776	838.494	2329.16	69.7086	2.95089	9.53575	81	95.9	3.510e+08	78866	27421	37.2585
Liaoning	210000	Dalian	210200	121.615	38.914	2011	5921	0.712772	685	1101208	61506265	468.029	52.1	45800585	7349406	6511266	109.8	91295	51099	588.5	45.17	17615	93.7	85.7	12574	5860.91	38.1624	779.764	2516.49	64.4478	2.75345	9.94733	79	93.88	3.575e+08	132003	31488	37.2585
Liaoning	210000	Dalian	210200	121.615	38.914	2012	6341	0.668857	1091	1235033	70028306	469.461	51.9	56243965	8909590	7501085	111.5	102922	52149	590.3	44.68	17647	95.1	87.9	12574	4455.66	28.5183	977.114	2599.59	63.7988	2.80488	9.59431	89	95.56	3.607e+08	114589	30795	37.2585
Liaoning	210000	Dalian	210200	121.615	38.914	2013	6515	0.693639	1422	1359985	76507861	470.415	50.87	64781048	10835360	8501646	131.4	129455	46332	591.5	44.69	17698	95.96	87.9	12574	3737.86	30.3182	845.599	2628.72	67.4655	2.90605	10.1638	71	90.33	3.627e+08	102938	26154	37.2585
Liaoning	210000	Dalian	210200	121.615	38.914	2014	6182	0.594969	724	1400453	76555761	472.642	48.3	67736333	9894552	7808645	121.29	109939	72465	594.3	44.78	17733	87.32	81.56	12574	4668.21	37.7717	408.439	2699.73	62.3231	2.77367	11.335	44	83.66	3.660e+08	94370	40150	37.2585
Liaoning	210000	Dalian	210200	121.615	38.914	2015	6301	0.602283	806	270302	77316363	472.053	43.31	45592792	9106922	5799130	113.68	110682	54112	593.56	44.87	17770	95	100	12574	4302.27	37.9167	606.169	2638.83	64.925	2.88282	18.2376	75	78.45	3.666e+08	95796	34565	37.2585
Liaoning	210000	Dalian	210200	121.615	38.914	2016	5744	0.611901	1215	300200	68101998	473.994	41.85	14363557	8702783	6119041	107.75	97470	32710	596	44.89	17778	95	100	12574	5226.26	26.2515	614.99	2632.61	64.8754	2.81473	11.0136	87	95.31	3.666e+08	51021	27709	37.2585
Liaoning	210000	Dalian	210200	121.615	38.914	2017	6199	0.662875	1241	324870	69899000	473.199	49.4736	38304863	9198403	6576367	97.29	100033	28931	595	46.56	18835	95	100	12574	4659.81	28.6735	512.543	2668.04	61.9394	2.65558	11.4686	88	95	4.054e+08	34282	24805	37.2585
Liaoning	210000	Dalian	210200	121.615	38.914	2018	5952	0.888148	1889	332028	76684823	449.26	42.27	41400912	10014898	7039857	98.63	109550	17655	595	46.67	19805	90.16	100	13244	5645.13	24.8071	638.807	2546.49	63.9972	2.78002	10.7791	124	90.65	40940000	14893	12907	37.2585
Liaoning	210000	Dalian	210200	121.615	38.914	2019	7004	0.89597	995	320120	70020000	435.985	39.99	38112931	10162849	6928397	99.9	99996	15320	599	38.9669	3235.24	98.3	100	13739	5226.26		610.845	2518.87	62.0415	2.83817	11.5272	112	94	9.069e+08	13428	6900	37.2585
Liaoning	210000	Dalian	210200	121.615	38.914	2020	7836	0.830102	783	343230	70300000	446.903	40.04	39733335	10019838	7026822	1047641	94685	10891	614	45.34	3235.24	98.5	100	13739	2037.09		872.521	2699.21	66.7381	2.73779	11.1158	77	88.5155	4423	10246	9814.16	37.2585
Liaoning	210000	Anshan	210300	122.994	41.1086	2003	2873.5	0.886342	18	22651	7903681	373.195	55.5	1754364	482054	292245	42.11	22909	37405	345.28	35.26	4796	33	100	9252	3244.68	38.0739	730.709	2257.04	63.3773	2.54238	9.26952		27	10044694	66219	6942	37.2585
Liaoning	210000	Anshan	210300	122.994	41.1086	2004	2488.72	0.857464	26	20244	10060000	374.989	59.2	2154604	639967	402090	40.42	28900	38128	346.94	35.85	32.68	37	100	9252	2685.87	30.3889	682.312	2380.97	62.2705	2.44657	9.59368		28	10624774	66773	6934	37.2585
Liaoning	210000	Anshan	210300	122.994	41.1086	2005	6515	0.872501	19	6936	10180120	375.746	55.02	3145316	831449	552491	39.4	29338	38969	347.64	36	33.16	6.46	100	9252	3923.05	29.104	759.675	2391.34	63.3447	2.3881	8.39414	54	24.3	11354847	101256	5230	37.2585
Liaoning	210000	Anshan	210300	122.994	41.1086	2006	6331	0.822499	30	13534	11360123	377.162	54.8	3784311	907789	561646	38.5	32644	41170	348.95	35.93	33.61	19.9	100	9252	1845.56	40.7621	658.978	2294.19	67.5765	2.40473	9.0208	66	15.3	12074930	103237	5201	37.2585
Liaoning	210000	Anshan	210300	122.994	41.1086	2007	6317	0.778528	44	25817	13435436	378.567	55.79	4771198	1208914	745010	38.79	38387	39729	350.25	36.09	34.59	55	100	9252	2024.54	31.4958	728.374	2346.58	68.8882	2.2437	9.75941	52	91.1	12775097	103932	5704	37.2585
Liaoning	210000	Anshan	210300	122.994	41.1086	2008	6317	0.782933	57	13386	16078635	379.831	54.65	7001951	1564864	1000194	38	45830	40233	351.42	35.79	35.95	29.25	100	9252	2771.95	41.7245	692.685	2411.8	65.7006	2.30686	9.36664	72	19.48	13475297	99706	5319	37.2585
Liaoning	210000	Anshan	210300	122.994	41.1086	2009	6056	0.748771	54	74177	17304740	380.491	52.79	8750298	1778665	1231230	39.75	49301	40965	352.03	36.99	38.01	35.99	100	9252	3342.88	41.2608	590.383	2567.01	64.6483	2.42198	8.74265	61	17.94	14175597	91613	5034	37.2585
Liaoning	210000	Anshan	210300	122.994	41.1086	2010	6152	0.775194	52	44182	21250121	380.231	54.32	11907648	2019010	1800334	40.97	58426	30205	351.79	38.59	41	70.59	100	9252	3319.22	32.7104	1029.96	2274.26	69.1487	2.47729	8.04329	58	19.1	16175997	77532	5548	37.2585
Liaoning	210000	Anshan	210300	122.994	41.1086	2011	6300	0.839115	70	110256	23987633	379.903	53.4	13800096	2320676	2070167	52	68224	71361	351.6	38.02	6197	71.22	100	9255	2971.78	42.8203	705.06	2529.83	64.5618	2.37811	8.59184	59	24.58	17176097	118539	7529	37.2585
Liaoning	210000	Anshan	210300	122.994	41.1086	2012	6171	0.837691	70	127520	24293160	378.606	53.23	16423005	2902652	2343946	55.2	69211	85418	350.4	37.78	6310	80	100	9255	2290.38	33.9251	1064.17	2478.04	66.2021	2.31851	8.0937	63	24.78	17476210	122876	6516	37.2585
Liaoning	210000	Anshan	210300	122.994	41.1086	2013	6452	0.835861	81	138391	26232539	377.958	53.06	18583643	3253879	2392487	62.9	74950	98218	349.8	38.7	6463	87	100	9255	2079.46	36.8516	849.952	2431.53	66.031	2.39326	8.54799	63	24.19	18146372	124889	6322	37.2585
Liaoning	210000	Anshan	210300	122.994	41.1086	2014	5739	0.822002	106	159010	23858951	376.229	50.56	19066701	3254078	2417012	61.3	66860	137301	348.2	38.82	6599	87.08	100	9255	3579.98	41.7179	425.751	2562.33	59.5677	2.27718	9.78002	63	23.94	18836507	116010	6338	37.2585
Liaoning	210000	Anshan	210300	122.994	41.1086	2015	5768	0.855242	128	9575	23369966	373.906	47.19	15680652	2444766	1290742	55.96	64710	91225	346.05	40.02	6844	86.49	100	9255	3228.87	43.2056	683.331	2453.42	63.9202	2.54753	17.7354	77	23.45	19296741	114229	5604	37.2585
Liaoning	210000	Anshan	210300	122.994	41.1086	2016	3932	0.780372	157	2634	14619713	373.852	35.84	4736858	2499227	1329602	47.9	40532	78425	346	39.44	6783	73.2484	84.4999	9255	3322.03	32.3062	786.504	2463.57	64.1522	2.51733	9.36635	85	81.5281	15216166	58168	3098	37.2585
Liaoning	210000	Anshan	210300	122.994	41.1086	2017	4692	0.801088	166	4052	16131000	371.37	44.0637	13601156	2738412	1402169	41.79	44790	68357	344	40	6905	88.73	82.96	9263	3489.56	32.4823	601.597	2546.96	60.0642	2.53082	9.74713	38	46.21	15376287	36176	2609	37.2585
Liaoning	210000	Anshan	210300	122.994	41.1086	2018	5867	0.903537	186	80291.8	17510580	369.211	41.28	15917100	2773957	1514388	37.24	48810	29538	342	39.83	6325	93.11	99.98	9263	3754.98	27.7983	668.976	2446.03	60.5552	2.48019	9.26419	79	74.9535	15380000	13658.9	4919.46	37.2585
Liaoning	210000	Anshan	210300	122.994	41.1086	2019	5972	0.765113	117	65168.6	17450000	367.052	42.74	17144970	3269833	1532720	37.48	49123	47726	340	38.9669	3235.24	95.09	92.61	9263	3322.03		669.952	2513.55	61.1084	2.50309	9.97799	66	36	2.175e+08	30178	1753	37.2585
Liaoning	210000	Anshan	210300	122.994	41.1086	2020	8128	0.731318	134	73168.6	17390000	267.732	40.6	15565075	3480341	1572696	352784	52020	11039	248	40.96	3235.24	96.48	100	9263	2037.09		836.038	3088.97	65.3926	2.37369	9.71232	65	84.9181	1976	23488	1741.93	37.2585
Liaoning	210000	Fushun	210400	123.957	41.8809	2003	1544.03	0.893913	2	6776	3148388	200.027	58.54	784636	319132	148832	30.26	13912	32461	225.47	37.97	4480	37	0	11272	2119.89	32.2052	780.759	2224.12	68.6727	1.81763	7.89569		71	8583895	58462	7461	37.2585
Liaoning	210000	Fushun	210400	123.957	41.8809	2004	2560.94	0.874522	9	3478	3750016	199.503	60.36	1024600	394278	176110	30.2	16637	31903	224.88	35.49	28.27	59	5	11272	1980.95	22.4179	731.148	2367	65.4116	1.93781	8.12753		72	9673988	62455	7095	37.2585
Liaoning	210000	Fushun	210400	123.957	41.8809	2005	2444	0.870659	10	4207	3902406	199.068	54.31	1511068	508366	222825	29.34	17372	39641	224.39	36	28.39	43.8	43.6	11272	3095.82	22.9434	921.61	2182.13	68.3533	1.8829	6.72629		62.26	10303992	78108	6463	37.2585
Liaoning	210000	Fushun	210400	123.957	41.8809	2006	2742	0.865746	11	5279	4578224	198.634	55.58	2007985	608234	275611	28.32	20426	28821	223.9	39.44	33.1	54.1	0	11272	1246.33	36.2041	799.775	2211.47	71.1284	1.81543	7.68494	80	65.41	10014643	81467	5968	37.2585
Liaoning	210000	Fushun	210400	123.957	41.8809	2007	3132	0.830317	6	6850	5472419	198.474	55.95	2814872	745803	367485	27.69	24451	28925	223.72	40.09	30.13	74.1	84.4999	11272	1400.39	27.408	670.292	2253.93	69.8372	1.64453	8.36192	65	98.9	10094221	90494	6232	37.2585
Liaoning	210000	Fushun	210400	123.957	41.8809	2008	3621	0.805226	16	11305	6624377	198.004	56.76	3807397	881129	451745	26.99	29645	35833	223.19	39.44	31.16	56.88	100	11272	1431.66	33.2626	730.134	2418.74	69.4465	1.64157	8.00496	87	56.38	10364350	74152	5647	37.2585
Liaoning	210000	Fushun	210400	123.957	41.8809	2009	3934	0.82536	61	31284	6986395	197.489	56.13	4960093	1181225	537671	26.49	31343	27895	222.61	39.75	32.13	57.36	100	11272	2604.57	33.8715	690.834	2379.11	68.8734	1.7113	7.19952	59	60.44	11034468	73639	3806	37.2585
Liaoning	210000	Fushun	210400	123.957	41.8809	2010	4923	0.866125	18	30101	8951571	195.981	58.7	6815257	1502536	812507	26.76	41810	17937	220.91	39.6	45	76.38	100	11272	2311.23	32.4059	1287.2	2184.76	72.0504	1.7718	6.59333	47	43.87	11856164	50553	3031	37.2585
Liaoning	210000	Fushun	210400	123.957	41.8809	2011	5620	0.923092	25	20826	11133679	195.263	60.49	7953128	1653299	1065018	28.21	52245	38690	220.1	39.3	5345	67.79	84.4999	11272	2152.59	35.2317	597.966	2503.58	68.3374	1.72465	6.97301	79	40.62	12554804	59214	3223	37.2585
Liaoning	210000	Fushun	210400	123.957	41.8809	2012	6143	0.928181	31	12635	12363686	194.553	59.59	9535233	2002015	1301533	30.9	58512	49096	219.3	41.92	5492	70.19	100	11272	1615.23	27.8642	914.862	2375.95	69.9892	1.73418	6.50115	52	23.36	13014951	55891	2835	37.2585
Liaoning	210000	Fushun	210400	123.957	41.8809	2013	6565	0.93693	49	52108	13404459	193.4	59.29	10963568	2289177	1342095	32.8	61488	48169	218	41.69	5587	75	100	11272	1686.29	29.1382	1014.74	2297.59	70.7612	1.79318	7.00006	76	40.41	13825046	51430	2089	37.2585
Liaoning	210000	Fushun	210400	123.957	41.8809	2014	6224	0.918159	64	35731	12765826	192.867	54.29	9199862	2235027	1342512	30.74	61183	77166	217.4	41.7	5671	85	100	11272	2755.1	35.9266	535.856	2496.7	64.114	1.881	7.97449	68	49.25	13825130	54283	2190	37.2585
Liaoning	210000	Fushun	210400	123.957	41.8809	2015	6021	0.943883	78	2606	12164773	191.412	48.87	5973980	1677499	737669	27.45	58597	71426	215.76	44.89	6195	85	100	11272	2366.16	40.059	661.195	2355.31	67.6455	1.94816	16.997	71	60.14	13825162	46684	1792	37.2585
Liaoning	210000	Fushun	210400	123.957	41.8809	2016	3916	0.899891	164	16	8650721	190.738	50.38	1571218	1751798	773283	24.97	41741	37455	215	41.19	5725	75	100	11272	2496.95	29.4471	925.353	2326.43	68.141	1.93516	7.62779	123	42.56	14005200	24680	2167	37.2585
Liaoning	210000	Fushun	210400	123.957	41.8809	2017	3842	0.876571	76	2831	9499000	187.206	50.5845	11036227	1823227	880639	23.7	45934	37374	211	38.9669	3235.24	73.2484	100	11271	2769.97	29.7057	628.67	2547.31	65.0352	1.93752	7.78359	58	26.37	1.730e+08	22607	1842	37.2585
Liaoning	210000	Fushun	210400	123.957	41.8809	2018	2995	0.953794	81	46641.1	10488211	185.432	54.82	11026945	2096170	893973	21.56	50951	13551	209	38.9669	5264	73.2484	100	11271	2539.14	23.8906	668.631	2367.71	65.4747	1.98792	7.54244	99	14.28	1.143e+08	6874	1933	37.2585
Liaoning	210000	Fushun	210400	123.957	41.8809	2019	2807	0.94749	36	53355.3	8470000	183.657	49.33	10395599	2081401	752104	21.08	41382	11927	207	38.9669	3235.24	73.2484	100	11271	2496.95		764.437	2499.77	64.6133	2.01167	8.27497	56	27	1.730e+08	6360	2400	37.2585
Liaoning	210000	Fushun	210400	123.957	41.8809	2020	2873	0.873682	58	24925.1	8280000	128.649	46.98	11036348	2050813	766870	201419	44137	29538	145	45.8	3235.24	89.77	100	11271	2037.09		899.43	3140.11	69.0846	1.99015	8.10115	43	79.6105	1447	6959	153.036	37.2585
Liaoning	210000	Benxi	210500	123.766	41.2942	2003	1579.74	0.91742	3	3559	2346594	186.161	55.46	657304	309653	152556	24.61	14985	21581	156.58	41.04	4391	24	1	8411	2223.89	28.1279	843.958	2301.47	67.1534	1.77209	8.44519		32	6414238	46191	6906	37.2585
Liaoning	210000	Benxi	210500	123.766	41.2942	2004	1555.02	0.903691	1	4617	2936043	186.137	59.32	1255028	328273	169332	24.44	18752	22705	156.56	41.52	44.52	15	1	8411	1895.91	19.6313	837.714	2448.83	64.8295	1.8974	8.70942		31	6724290	48396	6770	37.2585
Liaoning	210000	Benxi	210500	123.766	41.2942	2005	3668	0.830011	5	3856	3432895	185.947	59.17	1421997	411515	218095	24.2	21922	45607	156.4	42	45.14	50.88	80	8411	3038.78	18.941	929.51	2261.99	67.3994	1.87822	7.34798	62	38.7	7044342	121162	10386	37.2585
Liaoning	210000	Benxi	210500	123.766	41.2942	2006	3743	0.787978	7	5035	4003426	185.685	60.3	1506421	510931	267635	24.3	25619	44142	156.18	42.62	48.75	76.16	80	8411	1498.89	34.8906	846.189	2206.32	70.0229	1.83778	8.30676	79	39.71	7224681	136900	10012	37.2585
Liaoning	210000	Benxi	210500	123.766	41.2942	2007	4177	0.755531	1	8530	4849215	185.436	61.85	1653014	632344	337695	24.12	31066	45932	155.97	42.86	46.27	85.9	80	8411	1547.99	25.2153	791.366	2286.53	69.5876	1.68637	8.86892	70	99.1	7424436	12355	8742	37.2585
Liaoning	210000	Benxi	210500	123.766	41.2942	2008	4848	0.795288	10	30606	6108589	185.067	63.41	2240659	758951	424369	23.95	39199	34562	155.66	44.04	46.77	83.55	80	8411	1788.97	27.3492	744.141	2463.12	67.0974	1.72489	8.6063	83	38.39	7644477	103330	7752	37.2585
Liaoning	210000	Benxi	210500	123.766	41.2942	2009	5433	0.82806	4	20108	6883947	184.829	59.5	3400658	966118	503177	23.53	44251	25132	155.46	46.79	49.95	43	100	8411	3039.98	30.1175	731.905	2517.82	66.2942	1.75141	7.93275	81	36.72	7994772	95600	5654	37.2585
Liaoning	210000	Benxi	210500	123.766	41.2942	2010	6684	0.803348	3	70452	8603675	183.807	62.3	4500335	1164764	745960	23.21	50612	26543	154.6	46.74	51	84.53	84.97	8411	2487.46	26.1198	1338.76	2227.75	70.3801	1.80818	7.24491	63	37.85	8284847	87528	2591	37.2585
Liaoning	210000	Benxi	210500	123.766	41.2942	2011	6274	0.897417	7	35214	10445851	183.45	62.9	5771884	1396448	1024325	26.43	60552	73170	154.3	47.43	5075	88.22	84.97	8411	2782.58	29.458	767.549	2514.87	66.4224	1.76779	7.69012	48	15.57	8504924	74706	5103	37.2585
Liaoning	210000	Benxi	210500	123.766	41.2942	2012	5681	0.897417	7	46140	11123567	182.142	60.65	7206786	1755681	1235244	28	64459	60809	153.2	48.01	5185	81.02	100	8411	1931.34	24.1402	1018.95	2469.92	67.8932	1.77628	7.22504	60	15.09	8995282	75796	4461	37.2585
Liaoning	210000	Benxi	210500	123.766	41.2942	2013	5075	0.913062	9	51449	11936598	181.072	59.67	8430476	1823992	1297005	31.7	78530	61697	152.3	49.74	5422	92.24	99.95	8411	1947.57	24.6053	1018.45	2426.44	68.3517	1.83794	7.63707	65	16.24	9535350	70002	2953	37.2585
Liaoning	210000	Benxi	210500	123.766	41.2942	2014	4058	0.878145	10	60084	11712452	180.716	54.8	8852030	1854923	1298326	32.7	67879	152206	152	50.46	5500	91.59	99.95	8411	2800.99	30.8931	555.212	2575.99	62.3178	1.87522	8.79035	58	14.4	9585332	65470	2656	37.2585
Liaoning	210000	Benxi	210500	123.766	41.2942	2015	3401	0.90056	12	9887	11646927	179.776	51.43	5845316	1322787	537680	27.64	67656	166611	151.21	48.39	5274	95.12	100	8411	2158.25	34.2139	745.556	2439.64	65.7286	1.93028	17.5239	88	16.1	98223191	52554	5363	37.2585
Liaoning	210000	Benxi	210500	123.766	41.2942	2016	2620	0.867113	26	6076	7667098	178.338	43.46	2349774	1376437	555520	22.77	44745	97303	150	48.39	5274	95.12	100	8411	2477.74	24.5211	900.211	2364.33	66.1686	1.94846	8.40982	69	45.01	98223191	32824	2053	37.2585
Liaoning	210000	Benxi	210500	123.766	41.2942	2017	3090	0.87833	33	1337	7771000	175.897	46.6778	9.55327e+06	1356115	645570	21.83	46050	76967	148	49.63	5410	95.44	100	8414	2648.65	25.0568	655.567	2613.68	62.9471	1.96969	8.52841	75	41.57	98423211	17068	2887	37.2585
Liaoning	210000	Benxi	210500	123.766	41.2942	2018	4158	0.874536	23	24191.8	8230867	173.52	45.46	10713311	1514621	626358	20.08	48920	62437	146	49.76	23224	96.59	100	8414	2864.25	19.5822	768.736	2471.04	64.2899	2.00203	8.23788	88	46.2	9850000	16525	2893	37.2585
Liaoning	210000	Benxi	210500	123.766	41.2942	2019	4441	0.85426	15	7327.25	7810000	172.332	47.77	9.80831e+06	1648167	675647	21.04	46673	61318	145	38.9669	3235.24	99.98	100	8414	2477.74		744.651	2557.42	63.3674	2.01762	9.02252	59	44	1.730e+08	14086	2369	37.2585
Liaoning	210000	Benxi	210500	123.766	41.2942	2020	5889	0.847189	26	33450.2	8100000	124.792	47.28	12418482	1715273	696616	185262	60210	14278	105	49.94	3235.24	96.81	100	8414	2037.09		946.491	2849.68	66.8651	1.99558	8.83039	81	79.117	978	11922	1067.95	37.2585
Liaoning	210000	Dandong	210600	124.355	40.0005	2003	1207.71	0.936265	4	10106	2329453	160.492	38.45	662967	287514	113712	19.78	9655	18856	241.22	34.58	1833	0	30	15030	2550.35	27.0816	897.814	2239.88	68.4741	1.97533	8.6532		51	3611775	29932	5116	37.2585
Liaoning	210000	Dandong	210600	124.355	40.0005	2004	1514.78	0.930931	3	8646	2905058	160.326	39.06	910471	310882	133073	19.25	12050	18100	240.97	34.58	24.05	73.2484	30	15030	2102.61	20.2729	1027.58	2301.48	66.4003	2.05852	8.88673		55	3761809	27300	4084	37.2585
Liaoning	210000	Dandong	210600	124.355	40.0005	2005	1024	0.917027	7	6432	3263156	161.271	41.12	1231188	388575	168163	16.57	13502	26913	242.39	36	24.38	73.2484	30	15030	3269.03	19.4979	978.365	2268.02	68.6239	2.05873	7.57895		60.8	3821833	35912	4251	37.2585
Liaoning	210000	Dandong	210600	124.355	40.0005	2006	1047	0.882699	11	11449	3853331	161.357	43.87	1607179	475614	218892	18.45	15893	27413	242.52	35.72	26.15	0	30	15030	1556.25	32.2847	946.728	2189.97	72.6593	2.04297	8.41042	59	62	3931964	36800	5300	37.2585
Liaoning	210000	Dandong	210600	124.355	40.0005	2007	1093	0.945206	12	14700	4640241	161.544	45.11	2336633	603625	288727	18.45	19119	7946	242.8	37.62	25.03	65.1	30	15030	1593.25	25.2159	1019.19	2257.99	72.4714	1.89045	9.00577	50	98.3	3931914	39629	3815	37.2585
Liaoning	210000	Dandong	210600	124.355	40.0005	2008	1147	0.875922	16	31090	5638618	161.477	47.09	3520050	795148	375687	18.69	23223	22318	242.7	37.91	25.08	73.2484	30	15030	1990.2	25.5839	806.494	2380.45	68.9057	1.93142	8.69213	90	49.11	3931928	43546	4239	37.2585
Liaoning	210000	Dandong	210600	124.355	40.0005	2009	1145	0.890485	19	50003	6075211	159.401	48.2	4920225	1114247	501352	20.95	25034	15900	242.64	39.79	26.72	73.2484	34	15222	2970.48	28.5821	777.551	2430.57	67.4375	1.99087	8.05111	45	60	4302109	32900	5196	37.2585
Liaoning	210000	Dandong	210600	124.355	40.0005	2010	1226	0.973866	10	50045	7288908	157.855	51.2	6738871	1346622	802359	21.22	29893	1378	241.36	38.08	25	9.12	100	15290	2634.69	22.561	1328.8	2146	72.6313	2.07833	7.37388	46	98	5602002	27955	4070	37.2585
Liaoning	210000	Dandong	210600	124.355	40.0005	2011	1338	0.938304	10	101688	8886676	157.685	51.49	6902509	1573292	1033212	26.8	36841	28736	241.1	38.08	2018	85.26	84.4999	15290	2616.59	28.6099	889.299	2451.05	68.5266	2.00575	7.85777	60	27.41	6902105	35078	5517	37.2585
Liaoning	210000	Dandong	210600	124.355	40.0005	2012	1501	0.929856	31	120100	10153733	157.292	50.08	8532500	1969376	1279733	26.9	42171	30699	240.5	26.34	2028	80.28	84.4999	15290	1973.55	22.84	1170.76	2438.83	68.8526	1.98703	7.39596	50	26.98	6901962	33594	5518	37.2585
Liaoning	210000	Dandong	210600	124.355	40.0005	2013	1609	0.924449	21	110012	11072964	156.769	49.43	10036544	2243175	1363630	31.8	46137	39000	239.7	39.08	2071	62.99	100	15290	1897.91	23.9155	1170.51	2390.76	69.7568	1.97645	7.72012	62	96.2	7152038	34200	5521	37.2585
Liaoning	210000	Dandong	210600	124.355	40.0005	2014	2448.25	0.929034	36	72670	10226035	156.638	44.92	9125974	2058998	1260005	28.79	42291	45563	239.5	39.08	2071	65.65	100	15290	3032.81	29.291	640.935	2539.83	64.936	1.9899	8.8811	32	89.81	7252038	30544	4327	37.2585
Liaoning	210000	Dandong	210600	124.355	40.0005	2015	1494	0.940094	33	25077	9849006	155.755	40.91	5834554	2132196	663424	25.78	40850	28820	238.15	38.9669	2908	57.62	100	15290	2569.98	31.9188	829.149	2387.59	67.683	2.05463	18.0109	57	90.21	7303001	32721	3625	37.2585
Liaoning	210000	Dandong	210600	124.355	40.0005	2016	1223	0.955263	45	578	7512352	159.017	30.77	2802029	1870057	684913	22.99	31223	8803	238	38.9669	2908	46.07	100	14967	2713.24	23.0996	950.996	2315.75	68.5067	2.06293	8.53675	72	92.1	3001	9772	1650	37.2585
Liaoning	210000	Dandong	210600	124.355	40.0005	2017	1381	0.95786	40	15363	7870000	153.695	43.2864	7.85844e+06	2005855	727389	19.66	32819	7511	235	36.29	3235.24	44.74	100	15290	2978.91	25.8998	757.859	2474.52	65.4676	2.06993	8.56703	63	83.61	834	7511	1126	37.2585
Liaoning	210000	Dandong	210600	124.355	40.0005	2018	1730	0.961412	40	4078.86	8167389	153.041	30.56	10731057	2160928	733899	17.57	34193	5914	234	38.9669	3235.24	64.77	100	15290	3063.95	20.5574	893.233	2329.14	67.3214	2.05431	8.18643	91	93.36	8360000	6649	713	37.2585
Liaoning	210000	Dandong	210600	124.355	40.0005	2019	1577	0.948388	28	55000.7	7680000	152.387	25	10000386	2233460	751301	18.17	32256	6262	233	38.9669	3235.24	71.34	100	15290	2713.24		806.348	2560.97	65.2791	2.06925	9.03204	74	7	1.730e+08	7238	750	37.2585
Liaoning	210000	Dandong	210600	124.355	40.0005	2020	1702	0.940907	49	29499.6	7790000	98.1033	24.26	11021700	2453184	776069	170240	35389	3836	150	41	3235.24	86.87	84.81	15290	2037.09		1201.94	2767.09	68.9372	2.04377	8.89077	66	78.6284	834	4971	505.083	37.2585
Liaoning	210000	Jinzhou	210700	121.127	41.0951	2003	1814.88	0.889038	11	13131	2817002	298.486	36.9	743961	309787	136859	29.3	9167	49217	307.47	36.83	2210	26	91	10301	3742.2	41.5693	559.324	2543.26	59.3931	2.97725	9.80774		52	5032635	54181	3714	37.2585
Liaoning	210000	Jinzhou	210700	121.127	41.0951	2004	2277.35	0.852794	7	4927	3431203	298.845	38.71	720552	340217	143036	28.74	11153	44109	307.84	36.18	30.6	18	89	10301	3816.35	33.0259	555.451	2731.37	56.774	2.78523	10.1111		46	5462665	62497	4116	37.2585
Liaoning	210000	Jinzhou	210700	121.127	41.0951	2005	1621	0.85746	9	6647	3819403	299.311	36.67	933136	427397	172607	25.21	12397	50704	308.32	37	30.59	28.79	89	10301	4429.1	27.947	611.638	2616.63	59.6884	2.74826	9.05292	43	46.74	5552678	70552	4784	37.2585
Liaoning	210000	Jinzhou	210700	121.127	41.0951	2006	1922	0.810918	9	9558	4602450	305.806	39.66	1216914	510299	206219	24.78	14906	47385	309.2	37.06	31.68	36.24	89	10111	2383.93	38.7778	497.529	2466.51	62.3887	2.81716	9.45871	44	49.46	6292794	66064	4943	37.2585
Liaoning	210000	Jinzhou	210700	121.127	41.0951	2007	2212	0.740017	11	14517	5510889	306.013	43.37	1675782	627427	259713	25.72	17817	49510	309.41	37.85	30.45	87.2	89	10111	2742.12	32.0908	486.48	2538.42	63.0862	2.67054	10.322	59	98.4	6982794	65296	5269	37.2585
Liaoning	210000	Jinzhou	210700	121.127	41.0951	2008	2664	0.760078	17	32035	6904436	306.785	43.88	2487368	812106	350674	25.83	22287	48173	310.19	37.9	26.63	51.5	89	10111	3849.14	40.7213	532.255	2576.74	61.8505	2.85752	10.0673	65	46.3	7992473	70990	4056	37.2585
Liaoning	210000	Jinzhou	210700	121.127	41.0951	2009	2911	0.720329	20	36805	7272951	313.608	46.13	3240989	1114530	480088	23.93	23447	47977	310.19	38.58	27.81	50.65	85.36	9891	3757.63	34.4278	490.229	2750.28	60.7235	2.94691	9.51994	67	48.66	8742597	76543	3745	37.2585
Liaoning	210000	Jinzhou	210700	121.127	41.0951	2010	3546	0.714459	8	86036	9126325	311.748	47.62	5511643	1384452	810703	24.13	29264	41158	308.35	39.27	28	45.47	86.69	9891	3712.75	33.3098	918.704	2451.15	65.6898	2.95364	8.5541	42	62.52	8962647	61739	3859	37.2585
Liaoning	210000	Jinzhou	210700	121.127	41.0951	2011	3363	0.921915	19	53780	11169266	311.697	49.6	6679611	1573647	1036681	26.86	35784	44229	308.3	39.28	2789	66.53	87.29	9891	4675.58	34.9585	544.036	2707.3	61.9833	2.83511	9.3082	65	65.98	8982649	50343	5497	37.2585
Liaoning	210000	Jinzhou	210700	121.127	41.0951	2012	3066	0.909392	29	100409	12427098	311.293	49.59	8036988	2047132	1315031	29.2	40002	34138	307.9	39.01	2809	69.2	87.4	9891	2720.31	34.4248	852.835	2605.93	64.2109	2.72534	8.49959	40	72.58	9132669	47340	6534	37.2585
Liaoning	210000	Jinzhou	210700	121.127	41.0951	2013	2722	0.927088	15	114009	13449310	304.469	48.83	9521408	2242213	1360902	32.1	43952	20004	305.9	41.77	3216	74.96	87.42	10047	2006.12	36.3687	536.92	2585.43	63.166	2.87021	9.13727	61	93.32	12283049	36584	4940	37.2585
Liaoning	210000	Jinzhou	210700	121.127	41.0951	2014	2288	0.930668	43	125457	13639990	303.872	46.4	9709623	2284708	1368462	32.8	44264	47706	305.3	57.34	4415	61.82	87.44	10047	3880.32	43.1432	395.825	2575.29	56.7858	2.80872	10.2997	62	93.13	12283081	38535	3353	37.2585
Liaoning	210000	Jinzhou	210700	121.127	41.0951	2015	1916	0.929828	38	8781	13273292	301.145	42.85	7821466	2095553	755188	31.7	43207	40391	302.56	36.89	3246	91	81.3	10047	3407.26	41.1439	461.023	2538.5	59.16	2.93691	17.016	65	89.72	12684413	42438	3851	37.2585
Liaoning	210000	Jinzhou	210700	121.127	41.0951	2016	1568	0.932489	73	2142	10328139	300.587	34.2	3797753	2170940	848118	29.27	33692	17260	302	33.29	3728	89.8	100	10047	4185.74	32.5362	652.989	2569.4	59.5156	2.84034	9.86643	61	88.97	12783672	15442	2100	37.2585
Liaoning	210000	Jinzhou	210700	121.127	41.0951	2017	1718	0.925014	74	13034	10775000	294.586	49.5168	10881033	2375708	912722	24.14	35254	15899	296	38.13	2940	96.09	80.1	10048	3642.74	30.1099	525.032	2658.51	55.3435	2.94809	10.4487	50	86.9	13703088	12947	1997	37.2585
Liaoning	210000	Jinzhou	210700	121.127	41.0951	2018	2010	0.932599	77	48528.6	11924093	293.591	34.96	12920875	2686027	1003417	22.57	39211	22724	295	38.55	3120	96.9	94.46	10048	4768.48	29.1726	424.268	2603.42	55.7733	2.93687	9.84219	63	83.69	14210000	9834	2233	37.2585
Liaoning	210000	Jinzhou	210700	121.127	41.0951	2019	1858	0.942697	42	44569.2	10730000	291.6	26.02	11760948	3609910	1020258	22.3	35431	9812	293	38.9669	3235.24	97.07	100	10048	4185.74		621.758	2638.93	56.2671	2.90659	10.5484	76	82	41085147	7488	1860	37.2585
Liaoning	210000	Jinzhou	210700	121.127	41.0951	2020	6458	0.888269	39	80850.5	10720000	160.231	25.09	13174741	3010316	1041364	227042	39332	7684	161	39.23	3235.24	97.18	100	10048	2037.09		553.137	3240.9	60.6021	2.69164	10.249	59	72.6824	1407	8536	2387.12	37.2585
Liaoning	210000	Yingkou	210800	122.235	40.667	2003	1546.04	0.958505	2	21530	2533800	424.287	52.28	1035993	247194	107437	17.12	11074	14135	229.2	18.77	1520	0	69	5402	3436.54	36.6556	592.13	2469.48	66.1044	3.31568	9.99983		89	4632121	24831	2467	37.2585
Liaoning	210000	Yingkou	210800	122.235	40.667	2004	1293.88	0.966685	2	16319	3183313	425.639	53.44	1579714	302423	125886	16.63	13867	7778	229.93	31.86	27.68	73.2484	70	5402	3258.27	31.0729	666.33	2601.03	62.9655	3.12092	10.3245		92	6912361	25802	1879	37.2585
Liaoning	210000	Yingkou	210800	122.235	40.667	2005	2055	0.871494	5	7840	3795888	426.749	51.38	2211958	360198	163525	16.74	16487	41936	230.53	34	31.51	73.2484	72.73	5402	4565.18	29.9814	646.319	2664.22	64.8389	2.98607	9.39452	62	98.7	7662719	75597	5400	37.2585
Liaoning	210000	Yingkou	210800	122.235	40.667	2006	2129	0.829415	13	10078	4572440	427.767	54.51	2902562	439147	204761	16.61	19810	40905	231.08	34.97	33.27	62.26	0	5402	2500.19	45.0948	572.954	2427	69.2834	3.09954	9.75953	66	99.96	8642877	73867	5330	37.2585
Liaoning	210000	Yingkou	210800	122.235	40.667	2007	2312	0.76197	13	13016	5701071	430.378	55.89	4178208	612601	290405	16.47	24597	44721	232.49	36.68	35.65	76	84.4999	5402	2372.55	30.5678	616.407	2436.32	70.1598	2.82852	10.5603	54	98.7	9153113	74330	4994	37.2585
Liaoning	210000	Yingkou	210800	122.235	40.667	2008	2475	0.704052	12	5166	7035683	432.803	57.47	5430706	772788	400052	17.44	30177	59761	233.8	39.19	38.75	51	84.4999	5402	3471.62	41.3804	611.184	2524.05	67.0088	2.90918	10.037	89	100	9173422	81705	4914	37.2585
Liaoning	210000	Yingkou	210800	122.235	40.667	2009	2621	0.702769	18	50491	7994827	435.098	55.91	7625589	1063752	571465	18.09	34104	51074	235.04	38.8	38.37	59	84.4999	5402	4013.98	40.4898	546.536	2662.39	65.4272	3.01211	9.51093	101	100	9393426	92007	3326	37.2585
Liaoning	210000	Yingkou	210800	122.235	40.667	2010	2911	0.686539	17	11013	10024494	449.313	55.33	9828626	1372882	1001063	19.62	41452	45221	235.53	41.59	42	80	84.4999	5242	4288.07	29.4592	954.275	2316.19	69.6552	3.02696	8.78311	73	99.4	9593810	77072	3197	37.2585
Liaoning	210000	Yingkou	210800	122.235	40.667	2011	3238	0.921609	21	110283	12246540	449.256	55.02	9107935	1831559	1402407	26.63	50220	48224	235.5	41.36	4260	64.04	84.4999	5242	4188.71	41.8495	661.9	2638.5	65.5684	2.85614	9.40957	78	88.49	10073953	58024	3796	37.2585
Liaoning	210000	Yingkou	210800	122.235	40.667	2012	3592	0.932359	27	121330	13811809	448.493	53.5	10850902	2210335	1702183	28	56583	32350	235.1	39.38	4332	67.74	84.4999	5242	2962.32	31.087	1060.88	2623.19	66.5852	2.72858	8.88583	45	84.33	10304061	50723	2937	37.2585
Liaoning	210000	Yingkou	210800	122.235	40.667	2013	3875	0.930653	24	133041	15131145	443.533	52.72	12711897	2477586	1842545	29.1	64941	33569	232.5	39.38	4332	79	84.4999	5242	2567.25	35.914	740.955	2570.89	67.7901	2.94912	9.2808	47	86.01	10814061	52069	2790	37.2585
Liaoning	210000	Yingkou	210800	122.235	40.667	2014	3939	0.904771	27	140134	15460811	445.059	50.25	11612587	2196512	1603585	27.24	63234	96396	233.3	39.41	4335	98.2	77.78	5242	3923.83	39.9181	387.516	2669.43	61.6616	2.84048	10.5195	69	86.37	10214064	56092	2795	37.2585
Liaoning	210000	Yingkou	210800	122.235	40.667	2015	3961	0.931715	35	5096	15137503	443.762	48.05	9062156	1720004	1040689	24.45	61925	89121	232.62	39.87	4386	98.2	77.78	5242	3611.67	41.9809	628.403	2616.46	64.7751	3.01701	17.8528	60	90.49	10274146	46052	3041	37.2585
Liaoning	210000	Yingkou	210800	122.235	40.667	2016	3482	0.860856	56	2414	11562477	444.487	40.77	4101911	1978871	1051831	25.66	47358	95883	233	23.24	4392	85.77	71.39	5242	3997	28.9504	634.266	2626.57	64.176	2.9278	10.0975	81	93.7	10424162	35251	1891	37.2585
Liaoning	210000	Yingkou	210800	122.235	40.667	2017	4258	0.835599	101	12038	12705000	428.044	46.7208	12019629	2167200	1136805	25.19	52092	76170	232	36.59	6589	73.2484	84.4999	5420	3774.2	30.5442	531.751	2712.09	60.5367	2.84873	10.5703	77	95	12626135	28452	2048	37.2585
Liaoning	210000	Yingkou	210800	122.235	40.667	2018	5693	0.781591	47	98885.6	13467208	426.199	44.38	13760785	2277647	1313302	22.95	55295	76023	231	37.57	6200	73.2484	84.4999	5420	4348.03	27.2269	634.054	2629.51	62.3944	2.88152	10.0156	83	76.8139	12620000	32995	2004	37.2585
Liaoning	210000	Yingkou	210800	122.235	40.667	2019	5450	0.789557	31	75747.6	13280000	425.65	45.27	13654793	2544913	1331147	21.51	54545	64131	231	38.9669	3235.24	95.11	100	5427	3997		602.221	2591.89	62.0173	2.8684	10.6943	58	75.4434	1.730e+08	23988	1763	37.2585
Liaoning	210000	Yingkou	210800	122.235	40.667	2020	6213	0.757438	45	21033.1	13250000	287.452	44.08	14567795	2687386	1357770	194341	56777	29538	156	40.07	3235.24	96.54	100	5427	2037.09		717.727	3164.72	66.2901	2.56567	10.4265	65	75.8789	1154	15239	6852.43	37.2585
Liaoning	210000	Fuxin	210900	121.67	42.0216	2003	1176.48	0.976783	5	2230	1030302	186.403	39.54	479464	217991	55822	19.87	5339	7833	193.02	39.24	1923	19	70	10355	3508.68	38.58	500.123	2519.18	56.8187	3.39655	8.87653		64	4221729	26057	635	37.2585
Liaoning	210000	Fuxin	210900	121.67	42.0216	2004	1112.68	0.964795	2	2636	1271258	186.19	39.2	582894	238108	62505	18.1	6590	10103	192.8	41.1	23.32	73.2484	70	10355	3862.31	28.3019	543.719	2728.76	55.1441	3.12049	9.09791		87	4521819	27933	538	37.2585
Liaoning	210000	Fuxin	210900	121.67	42.0216	2005	1155	0.907447	5	1328	1425943	186.074	34.26	731756	341720	74331	17.18	7398	35591	192.68	43	24.66	73.2484	74.07	10355	4251.43	21.4733	578.321	2632.46	57.788	3.10165	8.06889	54	93.14	4821928	57860	1401	37.2585
Liaoning	210000	Fuxin	210900	121.67	42.0216	2006	1085	0.928214	7	1844	1586389	186.354	37.87	1014880	394927	89684	16.97	8227	16736	192.97	43.24	25.34	0	72.5	10355	2459.51	32.0558	417.891	2598.26	59.1213	3.0052	8.48078	69	100	5121983	60654	1043	37.2585
Liaoning	210000	Fuxin	210900	121.67	42.0216	2007	1086	0.771656	6	2521	1935087	186.451	38.87	1040931	468033	109961	16.61	10025	45127	193.07	34.43	25.51	62.7	65.91	10355	2981.75	24.1924	423.385	2688.95	59.7827	2.88427	9.50132	69	91.3	5471991	74367	1067	37.2585
Liaoning	210000	Fuxin	210900	121.67	42.0216	2008	1059	0.870031	6	20038	2339120	185.862	39.98	1406613	516975	146131	16.46	12134	26902	192.46	35.9	27.38	73.2484	68.95	10355	3907.89	32.336	481.022	2617.95	59.9891	3.01915	9.05611	128	90.39	6082133	50798	986	37.2585
Liaoning	210000	Fuxin	210900	121.67	42.0216	2009	1109	0.844061	8	6413	2879693	185.678	41.19	2014566	797723	185978	17.17	14967	26902	192.27	38.48	29.72	58.8	85	10355	4015.55	25.9481	462.566	2772.9	58.6337	3.11696	8.31436	74	90.45	6732306	61923	986	37.2585
Liaoning	210000	Fuxin	210900	121.67	42.0216	2010	1199	0.806046	4	33352	3788656	185.785	41.82	3506942	882722	300700	17.54	20819	28368	192.38	40.76	35	80	85	10355	3501.13	29.4737	765.415	2406.52	63.9546	3.09655	7.49555	62	96.25	8162799	52912	544	37.2585
Liaoning	210000	Fuxin	210900	121.67	42.0216	2011	1454	0.873663	8	14958	4802605	184.729	44.45	3908783	1283599	501433	19.57	26480	18353	192.1	39.95	3076	81	90.91	10399	4592.73	30.1247	469.411	2683.44	59.5202	2.91794	8.19134	67	96.08	8743077	102211	3976	37.2585
Liaoning	210000	Fuxin	210900	121.67	42.0216	2012	1812	0.874398	11	18295	5599635	185.031	45.68	4980213	1453992	640300	21.7	31049	27460	191.6	40.26	3100	55.49	90.91	10355	2791.59	26.7403	739.612	2591.55	62.2002	2.88103	7.4961	58	89.45	8742896	102154	4183	37.2585
Liaoning	210000	Fuxin	210900	121.67	42.0216	2013	2116	0.878004	25	20506	6151240	184.549	46.33	5732327	1720375	704970	22.7	32205	24785	191.1	41.75	3215	51.12	99.55	10355	1802.86	26.9476	557.003	2590.49	61.8142	2.99563	8.11676	53	85.63	9462875	102913	3615	37.2585
Liaoning	210000	Fuxin	210900	121.67	42.0216	2014	2224	0.881634	27	25106	6061578	184.452	44.69	4340733	1752720	712144	21.46	33882	37983	191	45.68	3517	87.5	99.55	10355	4028.62	36.0815	405.118	2636.4	55.3524	2.76162	9.16695	57	85.84	9702939	109144	4217	37.2585
Liaoning	210000	Fuxin	210900	121.67	42.0216	2015	2157	0.90473	40	1669	5255376	182.974	38.21	2077740	1299934	371524	19.26	29491	30062	189.47	43.01	3312	90.2	100	10355	3116.51	37.1754	404.632	2575.03	57.1573	2.81697	16.4782	72	89.87	9853159	93342	2399	37.2585
Liaoning	210000	Fuxin	210900	121.67	42.0216	2016	1582	0.861769	43	677	4078179	182.521	27.17	889792	1379752	358394	15.24	22956	7985	189	43.34	3337	88.5	100	10355	4105.33	26.743	602.763	2624.15	57.7643	2.8538	8.83249	80	81.6	9983184	41513	701	37.2585
Liaoning	210000	Fuxin	210900	121.67	42.0216	2017	1521	0.831083	51	23908	4091000	179.623	46.8543	6.04526e+06	1457354	381775	15.16	23105	10455	186	41.14	3147	100	100	10355	3620.36	26.2719	449.77	2796.2	52.5455	2.94581	9.44329	76	88.8	9183045	37437	658	37.2585
Liaoning	210000	Fuxin	210900	121.67	42.0216	2018	2148	0.891804	71	22772.4	4459906	178.658	27.58	8.76618e+06	1590218	420137	15.6	25340	6605	185	41.14	3175	99.83	100	10355	5122.68	23.0231	430.455	2641.3	53.6265	2.95891	8.88832	71	31.77	9180000	19740	614	37.2585
Liaoning	210000	Fuxin	210900	121.67	42.0216	2019	1740	0.947571	88	56910.8	4880000	178.174	26.53	9.78159e+06	1781731	426614	14.47	27945	4001	184	38.9669	3235.24	100	79.24	10327	4105.33		643.357	2663.42	54.356	2.88165	9.48306	72	63	1.730e+08	7724	474	37.2585
Liaoning	210000	Fuxin	210900	121.67	42.0216	2020	1647	0.893514	52	30774.5	5050000	98.7702	25.74	10392224	1889007	444117	137047	30541	2901	102	43.44	3235.24	100	100	10327	2037.09		556.836	3205.45	58.7497	2.80744	9.22457	63	78.1454	922	6881	6852.43	37.2585
Liaoning	210000	Liaoyang	211000	123.237	41.2672	2003	1434.96	0.931894	5	4005	2387762	384.461	49.69	553612	223090	116930	16.94	13104	19154	182.35	32.93	2700	56	58	4743	3244.68	42.3682	762.112	2382.09	60.5519	2.42833	8.9263		15	4322441	27729	6050	37.2585
Liaoning	210000	Liaoyang	211000	123.237	41.2672	2004	1251.17	0.923856	12	4581	2900185	384.588	54.8	772913	253993	140323	18.28	15902	19235	182.41	34.5	35.89	38	100	4743	2685.87	34.6117	673.553	2520.75	58.9927	2.38037	9.27017		13	5082571	27859	5172	37.2585
Liaoning	210000	Liaoyang	211000	123.237	41.2672	2005	1600	0.915826	4	6217	3300613	383.744	61.36	1067730	346730	174336	18.09	18135	22978	182.01	35	36.59	74	83	4743	3923.05	33.0231	793.113	2457.24	61.0212	2.26708	7.91709	60	15.26	5332617	36743	6195	37.2585
Liaoning	210000	Liaoyang	211000	123.237	41.2672	2006	1695	0.89783	7	5121	3930333	384.883	62.24	1416730	384283	219076	18.11	21562	22294	182.55	35.73	37.85	61	76	4743	1845.56	48.2299	669.726	2395.89	64.3063	2.29837	8.67747	55	16.37	5582721	36293	5874	37.2585
Liaoning	210000	Liaoyang	211000	123.237	41.2672	2007	1905	0.888909	10	6178	4677120	386.633	63.79	1804943	510159	280846	17.71	25564	19695	183.38	33.55	38.9	84.5	94.85	4743	2024.54	34.9458	668.474	2452.64	65.7611	2.13684	9.38264	58	99.8	5832821	42211	3914	37.2585
Liaoning	210000	Liaoyang	211000	123.237	41.2672	2008	2180	0.861218	11	8390	5666088	386.654	63.49	2348230	591895	354064	17.46	30897	25456	183.39	34.14	39.55	79.64	58.06	4743	2771.95	49.2831	684.629	2597.8	62.5611	2.24016	9.06573	98	93.75	6132872	34352	4862	37.2585
Liaoning	210000	Liaoyang	211000	123.237	41.2672	2009	2385	0.858674	3	81718	6082597	387.416	63.01	3466204	806803	479746	16.73	33151	23282	183.48	34.34	40.19	75.23	77.25	4736	3342.88	47.6762	644.926	2731.88	61.88	2.28009	8.38348	70	95.54	6472922	31191	3600	37.2585
Liaoning	210000	Liaoyang	211000	123.237	41.2672	2010	2962	0.898932	9	91335	7354295	387.078	63.25	4228195	1000685	764808	16.61	39686	13599	183.32	38.87	47	78.45	67.16	4736	3319.22	41.591	1118.65	2409.88	67.0657	2.32104	7.73095	61	100	6743535	30513	2942	37.2585
Liaoning	210000	Liaoyang	211000	123.237	41.2672	2011	2964	0.920934	16	39118	8886669	382.07	63.15	5065735	1231030	1001688	17.63	48594	38600	182.4	39.42	4100	83.4	100	4774	2971.78	49.3248	722.39	2684.77	61.9216	2.25052	8.23523	50	93	6983826	42657	7477	37.2585
Liaoning	210000	Liaoyang	211000	123.237	41.2672	2012	3146	0.90084	4	45093	10004881	380.701	63.18	5938076	1373950	1102146	18	53877	90454	180.3	40.67	4189	85.5	100	4736	2290.38	38.8154	982.987	2618.14	64.0073	2.17919	7.77073	46	72.59	7203913	49893	7372	37.2585
Liaoning	210000	Liaoyang	211000	123.237	41.2672	2013	3201	0.904568	12	52009	10799909	380.068	62.94	6963299	1627540	1113222	19.9	59999	34575	180	40.97	4261	100	100	4736	2079.46	42.797	809.878	2555.82	63.0276	2.34229	8.24856	52	74	7673984	44580	6807	37.2585
Liaoning	210000	Liaoyang	211000	123.237	41.2672	2014	2860	0.90068	12	60003	10146163	379.856	58.07	7148333	1640131	1148000	18.54	54800	46674	179.9	42.05	4373	100	100	4736	3579.98	47.5588	439.152	2686.34	55.6523	2.29652	9.53276	59	16	8474373	45633	6625	37.2585
Liaoning	210000	Liaoyang	211000	123.237	41.2672	2015	3299	0.907444	8	36477	10285818	373.768	55.27	4543208	1482810	676847	17.35	55674	41207	178.96	42	4410	100	100	4788	3228.87	49.2745	642.037	2572.07	59.9294	2.35623	17.4417	60	11.47	8484169	43606	6156	37.2585
Liaoning	210000	Liaoyang	211000	123.237	41.2672	2016	1883	0.922202	21	8390	6541758	373.851	39.96	1978142	1425655	707749	15.78	35476	14015	179	42.54	4467	100	100	4788	3322.03	38.4178	842.279	2541.88	59.8514	2.39395	9.09574	90	6	8564181	12664	4542	37.2585
Liaoning	210000	Liaoyang	211000	123.237	41.2672	2017	2261	0.918961	15	3494	7629000	369.674	47.842	9.65917e+06	1486519	806938	16.88	41449	14508	177	42.9	4545	99.35	100	4788	3489.56	37.0615	548.486	2690.26	55.106	2.44122	9.46396	64	17.51	9244259	13501	2573	37.2585
Liaoning	210000	Liaoyang	211000	123.237	41.2672	2018	2809	0.943815	26	24752.2	8697260	365.497	50.68	12200533	1594229	893890	16.78	47422	12717	175	42.72	4260	99.86	100	4788	3754.98	30.4675	599.986	2602.94	55.1608	2.42355	9.01928	73	26.87	9250000	8655	2448	37.2585
Liaoning	210000	Liaoyang	211000	123.237	41.2672	2019	2686	0.940133	18	24409.5	8310000	363.409	47.35	11425485	1854741	953148	16.16	45498	29538	174	38.9669	3235.24	99.46	100	4788	3322.03		706.255	2544.23	56.6648	2.45233	9.73195	70	80.0131	1.730e+08	4440.53	6852.43	37.2585
Liaoning	210000	Liaoyang	211000	123.237	41.2672	2020	3771	0.92941	22	27855.6	8380000	223.475	44.87	11946230	2011815	981946	175305	51792	16271	107	42.96	3235.24	98.26	100	4788	2037.09		770.051	2948.34	60.8355	2.35019	9.44434	79	71.8269	925	3815	492.151	37.2585
Liaoning	210000	Panjin	211100	122.071	41.12	2003	1800.49	0.976033	5	8100	3380089	305.551	69.76	1293178	211740	169833	38.15	27226	9876	124.39	32.23	1676	0	100	4071	3870.12	45.1938	618.135	2570.66	62.6013	3.14906	9.94752		83	3391448	9984	1299	37.2585
Liaoning	210000	Panjin	211100	122.071	41.12	2004	1516.83	0.964081	3	9862	3687000	306.559	68.54	1494915	248759	184951	42.99	29591	10692	124.8	34.55	28.59	100	100	4071	3621.7	36.748	635.851	2816.1	61.5926	3.00448	10.2509		84	3671635	11007	1489	37.2585
Liaoning	210000	Panjin	211100	122.071	41.12	2005	1143	0.966369	7	1464	4413248	309.359	72.23	1721787	327052	215368	43.45	34641	10592	125.94	37	31.18	100	100	4071	4659.42	33.4068	642.545	2652.21	65.5439	2.94426	9.31166	59	83.95	3711799	19802	1704	37.2585
Liaoning	210000	Panjin	211100	122.071	41.12	2006	1347	0.97023	7	2052	5091464	312.159	73.05	2012062	401282	259493	45.07	39316	6532	127.08	36.52	32.83	53.11	91.25	4071	2601.44	44.0429	585.53	2350.64	68.6554	3.09763	9.65672	72	84.07	3891922	12333	1796	37.2585
Liaoning	210000	Panjin	211100	122.071	41.12	2007	1466	0.96449	10	2624	5628575	315.009	71.51	2702053	479725	296871	45.1	43131	5866	128.24	37.55	32.34	75	91.25	4071	2463.24	36.6765	516.177	2426.84	68.4874	2.85393	10.4859	68	93.9	4091922	12469	2158	37.2585
Liaoning	210000	Panjin	211100	122.071	41.12	2008	1726	0.960889	11	12021	6750045	317.367	72.46	3670185	582878	349116	50.62	51214	6094	129.2	38.59	32.98	53.58	91.25	4071	3773.11	48.9806	613.046	2592.7	66.7116	2.9772	10.039	97	85.89	4601982	18036	2072	37.2585
Liaoning	210000	Panjin	211100	122.071	41.12	2009	1828	0.96235	16	30178	6768658	319.356	61	5040306	829837	434322	49.58	50930	5328	130.01	38.95	33.69	61.36	91.25	4071	3827.05	42.7373	528.487	2764.19	65.3313	3.189	9.49273	67	94.24	4822042	17443	1751	37.2585
Liaoning	210000	Panjin	211100	122.071	41.12	2010	2464	0.955867	7	26288	9263214	322.402	66.55	6924951	1096233	805869	49.37	66976	5316	131.25	38.41	34	62.97	100	4071	4100.68	36.8259	1046.67	2471.3	69.3905	3.23987	8.70406	79	94.75	4882087	17561	2446	37.2585
Liaoning	210000	Panjin	211100	122.071	41.12	2011	3360	0.907836	8	200108	11199202	322.28	68.06	7943686	1441252	1122844	47.4	79584	29538	131.2	40.67	2481	100	78.05	4071	4278.34	43.4349	598.53	2735.9	65.9549	3.20442	9.3898	47	72.7801	4002167	69447.2	4156.09	37.2585
Liaoning	210000	Panjin	211100	122.071	41.12	2012	4308	0.896715	14	161004	12449563	316.851	67.76	9677209	1821769	1402223	46.9	87153	29538	128.8	37.78	2531	73.2484	100	4065	2818.63	39.8825	982.894	2646.21	67.065	2.96173	8.76555	53	73.1026	6392349	60015.7	6620.33	37.2585
Liaoning	210000	Panjin	211100	122.071	41.12	2013	5275	0.86822	11	150334	13510562	317.343	67.45	11376933	1952589	1487670	49.8	104733	18110	129	39.3	2751	100	100	4065	2317.28	41.5857	556.837	2539.19	67.6368	3.15144	9.22304	36	92.15	8042518	58565	9712	37.2585
Liaoning	210000	Panjin	211100	122.071	41.12	2014	5699	0.923606	22	74895	13039536	317.835	56.7	11574017	2041160	1511776	48.32	90615	15830	129.2	41.51	3030	100	100	4065	3946.94	46.9853	396.494	2551.51	59.9339	3.11686	10.4435	63	92.47	9022809	55450	4418	37.2585
Liaoning	210000	Panjin	211100	122.071	41.12	2015	6176	0.923642	38	23246	12565377	318.672	53.48	9830605	1732799	950464	46.44	87351	15334	129.54	40.68	3051	100	100	4065	3622.78	45.8659	493.157	2441.88	63.0804	3.31426	17.3481	73	95.73	9022831	50123	4038	37.2585
Liaoning	210000	Panjin	211100	122.071	41.12	2016	4079	0.881882	69	18501	10071351	319.803	45.52	6014213	1831204	1004831	44.21	70110	14437	130	41.15	3086	100	100	4065	4175.84	36.1695	640.609	2474.11	62.6768	2.97709	10.0137	121	89.66	9372866	29617	2821	37.2585
Liaoning	210000	Panjin	211100	122.071	41.12	2017	3434	0.95441	93	19744	10872000	316.841	48.4889	11131771	1846166	1188642	41.69	75682	4476	130	42.97	4066	98.15	100	4103	3709.12	37.5517	525.828	2516.49	58.7408	3.16481	10.5326	58	80	10833714	7106	1997	37.2585
Liaoning	210000	Panjin	211100	122.071	41.12	2018	1999	0.965459	103	52664.7	12165782	316.841	50.65	13289998	2055103	1356942	41.34	84602	2376	130	43.18	4202	99	100	4103	4491.17	33.6139	444.438	2536.36	59.2912	3.12522	9.96551	92	79.53	11860000	5632	2416	37.2585
Liaoning	210000	Panjin	211100	122.071	41.12	2019	2105	0.94702	75	84941.3	12810000	316.841	53.62	14939455	2329156	1479627	39.82	88983	2873	130	38.9669	3235.24	98.43	100	4103	4175.84		687.025	2625.66	60.4043	3.06861	10.6395	132	83	55911687	7663	2824	37.2585
Liaoning	210000	Panjin	211100	122.071	41.12	2020	1787	0.952792	59	103027	13040000	263.222	54.91	15520133	2441591	1583723	315996	93802	2217	108	43.71	3235.24	98.55	100	4103	2037.09		561.631	3318.66	63.2795	2.61304	10.3596	75	76.1234	1220	3125	2683.26	37.2585
Liaoning	210000	Tieling	211200	123.726	42.2238	2003	2047.07	0.854038	0	10196	1765242	230.907	37.35	638304	243273	96023	23.27	5896	70301	299.44	34.95	1433	12	0	12968	2462.36	40.0058	645.479	2385.06	64.6775	2.69332	8.15081		26	2031682	72210	3095	37.2585
Liaoning	210000	Tieling	211200	123.726	42.2238	2004	1461.53	0.816526	3	8109	2160570	231.67	41.5	787237	276092	108678	22.88	7204	59017	300.43	35.2	35.8	32	84.4999	12968	2376.89	29.9975	658.756	2620.35	62.3517	2.6526	8.27841		29	2131559	72023	2515	37.2585
Liaoning	210000	Tieling	211200	123.726	42.2238	2005	2487	0.848332	5	1564	2642307	233.089	40.53	1069844	353327	127870	22.42	8764	57557	302.55	35	35.71	56.23	84.4999	12980	3366.31	28.6693	822.528	2387.79	66.1333	2.50913	6.90623	56	38.84	2221568	90619	2732	37.2585
Liaoning	210000	Tieling	211200	123.726	42.2238	2006	2474	0.82635	8	3172	3239324	234.623	42.94	2027639	450553	163088	22.5	10672	43665	304.54	38.32	34.15	73.74	53.48	12980	1308.27	40.9584	560.867	2423.44	65.0387	2.43325	7.72979	31	38.17	2891511	95892	2246	37.2585
Liaoning	210000	Tieling	211200	123.726	42.2238	2007	2444	0.767325	8	8656	4039664	235.285	46.12	3092144	598022	230458	22.55	13249	44188	305.4	38.11	33.37	57.6	97.9	12980	1679.48	31.9147	563.464	2481.99	64.9502	2.27768	8.54258	42	81.9	3881485	94785	2878	37.2585
Liaoning	210000	Tieling	211200	123.726	42.2238	2008	2495	0.865756	13	5020	5363280	235.693	51.35	5071180	773945	330900	22.5	17543	25503	305.93	34.66	34.19	83.51	86.04	12980	1592.39	44.4316	719.066	2553.75	64.4504	2.27692	8.07015	70	46.11	4221525	78304	2069	37.2585
Liaoning	210000	Tieling	211200	123.726	42.2238	2009	2238	0.872293	8	17197	6057065	235.794	51.35	6960720	1097129	479851	21.95	19795	20839	306.06	39.05	38.44	85.4	86.17	12980	2571.79	37.0329	531.455	2607.45	64.7797	2.40765	7.22689	54	32.7	4311718	65750	1645	37.2585
Liaoning	210000	Tieling	211200	123.726	42.2238	2010	1926	0.781964	6	11039	7221291	235.092	52.77	9126199	1415835	800829	22.13	26556	31722	305.15	39.23	35	74.08	85.16	12980	2350.25	40.4294	1009.44	2310.79	69.7334	2.41186	6.56697	42	67.39	4371542	52802	1682	37.2585
Liaoning	210000	Tieling	211200	123.726	42.2238	2011	2563	0.937396	9	30345	8738428	234.9	52.66	7465512	1678158	1050245	23.11	28647	28626	304.9	39.43	1735	89.87	85.19	12980	1794.23	43.2359	485.537	2643.75	65.4622	2.31842	7.06501	54	59.23	4421551	52062	1821	37.2585
Liaoning	210000	Tieling	211200	123.726	42.2238	2012	3336	0.954672	13	40217	9753258	232.73	51.8	9062128	2002912	1146166	23	32130	25260	302.2	46.66	1773	100	100	12985	1731.4	33.2544	793.514	2533.26	67.3213	2.24897	6.53569	44	69.14	4481589	36283	1758	37.2585
Liaoning	210000	Tieling	211200	123.726	42.2238	2013	4012	0.957024	19	55539	10312722	232.499	50.6	10444128	2195327	1036379	28.2	34148	24120	301.9	59	2242	100	100	12985	1420.93	37.4039	856.446	2417.78	68.5059	2.38847	6.9845	55	67.7	5392058	33061	1667	37.2585
Liaoning	210000	Tieling	211200	123.726	42.2238	2014	3801	0.966843	9	55894	8672909	232.576	41.69	6462606	2090819	933917	25.36	32562	20211	302	45.04	2252	100	100	12985	2958.57	47.0613	516.06	2596.96	60.4909	2.37458	8.23752	59	65.91	5392068	25274	1208	37.2585
Liaoning	210000	Tieling	211200	123.726	42.2238	2015	3656	0.957133	21	16617	7409003	231.328	31.79	3974859	2083146	502848	24.48	27885	39438	300.38	44.9	2245	100	100	12985	2525.19	45.4102	602.162	2464.36	63.3281	2.47151	16.1644	64	65.08	5402070	36739	1393	37.2585
Liaoning	210000	Tieling	211200	123.726	42.2238	2016	3069	0.940236	25	5337	5880423	231.036	32.52	1222429	2011336	565822	22.83	22178	16937	300	36.88	2102	100	100	12985	2722.92	33.4946	952.799	2471.37	64.368	2.58851	7.63957	91	64.28	5311926	15897	957	37.2585
Liaoning	210000	Tieling	211200	123.726	42.2238	2017	3187	0.94502	23	1147	5945000	226.415	45.5591	8.91128e+06	1896468	491492	22.24	22484	12104	294	32.24	2125	73.2484	84.4999	12985	2891.09	33.8081	549.224	2704.85	60.1068	2.5819	7.90378	41	58.8	6032107	10323	991	37.2585
Liaoning	210000	Tieling	211200	123.726	42.2238	2018	3824	0.953692	15	25983.6	6166189	224.875	31.85	11277633	2120024	522015	18.92	23517	9896	292	32.21	2107	73.2484	84.4999	12985	2877.89	27.1772	585.57	2525.26	60.9634	2.61363	7.57925	72	60.76	6030000	7495	1288	37.2585
Liaoning	210000	Tieling	211200	123.726	42.2238	2019	3729	0.943757	6	47968.6	6400000	222.565	27.98	10521535	2272629	499437	19.4	24382	14935	289	38.9669	3235.24	73.2484	84.4999	12985	2722.92		831.511	2646.39	59.1663	2.61652	8.33619	67	50	1.730e+08	6642	1492	37.2585
Liaoning	210000	Tieling	211200	123.726	42.2238	2020	3794	0.895248	30	18508.5	6630000	101.656	26.7	8.72313e+06	2368979	504085	182375	27577	4156	132	38.83	3235.24	99.45	100	12985	2037.09		810.231	3040.81	65.6468	2.55067	7.97666	70	80.8256	602	6482	6852.43	37.2585
Liaoning	210000	Chaoyang	211300	120.45	41.5737	2003	1805.34	0.905824	2	3088	1198189	170.821	36.03	484133	269144	62633	21.25	3568	41086	336.5	25.57	716	0	85	19699	3697.13	28.8424	462.843	2610.51	55.0725	2.00609	9.74051		28	1641988	41412	3707	37.2585
Liaoning	210000	Chaoyang	211300	120.45	41.5737	2004	1021.56	0.87446	1	2434	1527847	170.973	40.06	645887	316319	79529	21.8	4538	39142	336.8	25.83	42.03	73.2484	85	19699	3744.19	18.6038	443.821	2766.87	49.1245	2.11195	9.98499		31	1972030	41618	3230	37.2585
Liaoning	210000	Chaoyang	211300	120.45	41.5737	2005	1480	0.912196	4	584	2121350	171.958	38.74	859580	392483	109351	20.91	6280	26698	338.74	26	41.73	73.2484	85	19699	4443.08	18.8445	531.792	2661	52.5517	2.0984	8.87139	41	34.26	2082041	60981	4144	37.2585
Liaoning	210000	Chaoyang	211300	120.45	41.5737	2006	1447	0.885864	9	2494	2540231	172.638	41.35	1396882	503992	148905	21.88	7469	26226	340.08	29.83	43.16	0	89	19699	2445.09	28.6073	396.008	2570.79	53.3888	2.14503	9.3831	56	41.85	3622146	63627	3860	37.2585
Liaoning	210000	Chaoyang	211300	120.45	41.5737	2007	1571	0.848226	1	4130	3342279	172.679	44.62	2300076	696882	217956	21.71	9824	27745	340.16	22.74	39.23	41.7	89	19699	2604.74	22.7976	454.876	2656.63	55.7157	2.1216	10.1326	73	95.5	4002299	51977	4243	37.2585
Liaoning	210000	Chaoyang	211300	120.45	41.5737	2008	1705	0.831226	10	5205	4466114	173.065	48.26	3530021	929204	317863	21.88	13114	32712	340.92	22.36	39.27	40.3	89	19699	3697.41	24.4835	394.177	2593.13	53.3915	2.247	9.72978	86	38.6	4282324	64878	3348	37.2585
Liaoning	210000	Chaoyang	211300	120.45	41.5737	2009	1700	0.803854	4	7332	5180944	173.926	50.14	4554166	1214473	421494	23.03	15724	32128	342.6	21.86	41.51	36.45	90	19698	3824.7	22.3778	347.843	2774.69	50.9736	2.3327	9.4414	88	26.9	4602482	59982	4349	37.2585
Liaoning	210000	Chaoyang	211300	120.45	41.5737	2010	2152	0.690779	17	22284	6564084	172.221	50.66	5461954	1467537	662504	24	21536	45750	339.24	17.4	16	49.6	85	19698	3227.99	21.5705	667.903	2558.13	57.5964	2.32937	8.31863	63	54.09	324922	41530	3823	37.2585
Liaoning	210000	Chaoyang	211300	120.45	41.5737	2011	2082	0.944215	8	14269	8130202	173.114	51.25	5958805	1733255	869236	26.48	26927	50316	341	22.61	1289	77.9	97.83	19698	4700.37	24.2908	429.603	2725.06	53.4911	2.24351	9.08325	70	14.86	324977	47013	1482	37.2585
Liaoning	210000	Chaoyang	211300	120.45	41.5737	2012	2474	0.938551	14	18103	9206331	172.622	49.49	7145666	2137193	1070857	30.9	30765	50251	340.6	22.48	1304	76.45	100	19731	3021.15	20.7011	676.985	2605.26	57.4311	2.20082	8.13639	51	55.53	4751201	59262	970	37.2585
Liaoning	210000	Chaoyang	211300	120.45	41.5737	2013	2819	0.94819	11	21020	10028603	172.353	49.86	8203199	2290576	1124884	30.4	29496	48209	339.5	23.88	1409	93	100	19698	1836.48	25.5345	402.386	2666.48	55.558	2.29819	8.97365	72	57.96	5411306	50542	810	37.2585
Liaoning	210000	Chaoyang	211300	120.45	41.5737	2014	2938	0.932112	19	25032	9935232	172.911	42.57	8350033	2279700	1017021	30.27	33379	85332	340.6	26.32	1500	94.9	100	19698	3847.34	28.0585	422.765	2610.34	51.3627	2.59639	10.0172	68	70.03	5861363	45693	727	37.2585
Liaoning	210000	Chaoyang	211300	120.45	41.5737	2015	2784	0.942131	21	1387	8547329	173.063	30.37	5001466	1940641	547334	26.67	28852	62519	340.9	20.61	1546	99	100	19698	3028.03	24.408	459.328	2626.66	52.7605	2.73277	16.6282	60	77.36	6241406	63451	648	37.2585
Liaoning	210000	Chaoyang	211300	120.45	41.5737	2016	2285	0.920617	28	1337	7165334	173.114	24.54	2439102	2151690	510204	24.34	24285	55464	341	27.19	1550	99.2	100	19698	3879.52	20.7795	605.864	2612.62	53.7769	2.74238	9.63135	69	79.66	6241410	21674	486	37.2585
Liaoning	210000	Chaoyang	211300	120.45	41.5737	2017	2404	0.890357	18	6542	7627000	170.576	41.7403	10449287	2344146	578832	23.09	25862	43004	336	27.8	1641	90.43	100	19698	3555.85	20.891	566.544	2688.72	50.079	2.73126	10.1884	68	90.75	7551440	21265	453	37.2585
Liaoning	210000	Chaoyang	211300	120.45	41.5737	2018	3208	0.914345	22	53686.9	8314297	170.576	28.39	11272745	2680958	704168	21.84	28266	58051	336	25.58	1493	95	100	19698	4723.83	17.6568	401.554	2626.92	50.2844	2.74767	9.66706	95	46.18	7740000	10328	485	37.2585
Liaoning	210000	Chaoyang	211300	120.45	41.5737	2019	2703	0.89103	19	83741.9	8430000	170.068	29.42	12258058	3005607	746564	22.33	28761	48696	335	38.9669	3235.24	99.6	98.39	19698	3879.52		484.268	2752.45	49.4996	2.71991	10.2213	74	69	20497882	10327	390	37.2585
Liaoning	210000	Chaoyang	211300	120.45	41.5737	2020	3748	0.857264	48	42051.2	8760000	73.1039	27.85	11327854	3239159	777734	229291	30371	25879	144	35.05	3235.24	99.35	100	19698	2037.09		460.972	3368.82	54.4237	2.7141	9.75954	77	78.546	795	8864	956.773	37.2585
Liaoning	210000	Huludao	211400	120.837	40.7111	2003	1206.28	0.940271	5	4595	2400291	260.615	48.94	634085	251846	133213	24.11	8857	22183	271.43	44.08	2645	33	0	10415	3654.48	33.8543	505.742	2598.82	62.4394	2.28963	10.3907		73	4882643	41106	2541	37.2585
Liaoning	210000	Huludao	211400	120.837	40.7111	2004	1510.88	0.922257	3	2179	2933558	262.074	50.59	769263	293753	146495	23.46	10777	22115	272.95	44.08	27.77	92	84.4999	10415	3441.81	27.6466	544.118	2793.47	56.3668	2.37622	10.6866		71	4912605	40076	2633	37.2585
Liaoning	210000	Huludao	211400	120.837	40.7111	2005	2004	0.875818	4	2420	2995243	262.813	47.56	1024200	365890	171900	23.01	10960	43733	273.72	44	27.76	94.21	84.4999	10415	4164.3	23.7204	630.464	2652.16	58.3416	2.39214	9.68624	71	67.27	4972618	83510	3301	37.2585
Liaoning	210000	Huludao	211400	120.837	40.7111	2006	2051	0.87722	12	1020	3481105	264.686	48.28	1228802	552503	179533	23.34	12672	28534	275.67	42.45	27.48	93.08	0	10415	2183.39	33.4187	523.484	2474.15	60.359	2.3371	10.1638	69	70.32	2522649	79640	3134	37.2585
Liaoning	210000	Huludao	211400	120.837	40.7111	2007	2145	0.875645	18	2551	4175255	267.595	49.43	1567387	600367	246494	23.66	14965	21087	278.7	40.7	27.29	58	84.4999	10415	2371.29	30.0444	506.964	2554.74	62.4239	2.22184	10.8413	66	99.4	5122663	92443	3330	37.2585
Liaoning	210000	Huludao	211400	120.837	40.7111	2008	2042	0.921484	5	281008	4578221	269.227	46.87	2188279	704771	314030	23.34	16351	11753	280.4	40.35	27.2	87.2	84.4999	10415	3358.16	31.8231	505.947	2582.48	60.9907	2.4104	10.4509	58	73.93	5142674	78484	2821	37.2585
Liaoning	210000	Huludao	211400	120.837	40.7111	2009	1855	0.937113	16	7447	4455816	271.023	43.68	2540573	926136	373106	22.09	15856	8037	282.27	38.79	27.46	42.52	84.4999	10415	3365.87	30.8343	470.264	2805.69	59.9356	2.53348	10.2238	56	71.47	5612723	65252	2154	37.2585
Liaoning	210000	Huludao	211400	120.837	40.7111	2010	1949	0.908194	15	192292	5314485	270.523	46.48	4009332	1094920	559423	22.63	20302	10684	281.75	38.37	28	42.53	84.4999	10415	3237.55	27.904	881.666	2537.14	63.3646	2.5368	9.18742	64	65.13	3662807	63011	3230	37.2585
Liaoning	210000	Huludao	211400	120.837	40.7111	2011	2268	0.905125	18	44439	6500636	270.091	48	4442788	1467945	703055	22.22	24789	22723	281.3	39.84	2988	42.53	84.4999	10415	4005.69	31.9674	520.82	2739.84	62.5112	2.409	9.95828	45	58.2	6492913	78125	2760	37.2585
Liaoning	210000	Huludao	211400	120.837	40.7111	2012	2556	0.907919	23	53001	7193325	268.843	47.67	5467075	1667955	839778	20.4	27709	20459	280	48.76	3657	89.5	84.4999	10415	2707.21	26.2274	909.25	2609.63	65.4595	2.33369	9.10821	34	58.88	6823035	78589	2656	37.2585
Liaoning	210000	Huludao	211400	120.837	40.7111	2013	2806	0.913469	22	64500	7751057	268.773	46.9	6326423	1805623	883756	27.2	27682	19552	279.9	40.86	3105	92.48	85.64	10414	1755.11	32.2715	489.305	2681.49	62.6826	2.4552	9.75988	44	54.03	6943026	72920	2592	37.2585
Liaoning	210000	Huludao	211400	120.837	40.7111	2014	2683	0.928227	18	55804	7215505	269.541	44.3	5448911	1674000	816000	26.46	28021	37679	280.7	42.09	3199	91.7	86	10414	3837.72	35.1998	362.127	2589.65	57.8001	2.48809	10.8817	63	55.9	7503117	58190	2530	37.2585
Liaoning	210000	Huludao	211400	120.837	40.7111	2015	2874	0.935666	20	1680	7201673	268.965	41.14	1904461	1658146	571361	24.8	28176	21592	280.1	34.77	3199	89.39	86.5	10414	3097.62	32.1487	493.733	2605.64	60.061	2.67097	17.0765	61	75.14	7503177	53752	2405	37.2585
Liaoning	210000	Huludao	211400	120.837	40.7111	2016	2457	0.974016	15	322	6473518	268.869	34.76	1780282	1867305	607138	21.69	25347	29538	280	35.19	3273	73.2484	84.4999	10414	3391.16	25.9028	738.088	2709.26	60.3531	2.62202	10.5004	103	72.2011	8053371	3711.23	1387.26	37.2585
Liaoning	210000	Huludao	211400	120.837	40.7111	2017	2608	0.923967	50	3885	7179000	265.937	46.7869	7.62941e+06	1988768	727999	20.15	28158	4273	277	38.9669	3235.24	99	98	10416	3363.34	26.2395	542.439	2686.27	57.0363	2.61984	11.0529	30	75.8	8323412	14359	1891	37.2585
Liaoning	210000	Huludao	211400	120.837	40.7111	2018	2885	0.958822	50	15305.6	8127841	264.977	42.28	9.20498e+06	2381520	822665	18.67	32012	3839	276	36.1	3168	98.6	96	10416	3926.9	22.2447	528.12	2658.31	57.3999	2.63576	10.4556	87	79.7	7640000	6979	1738	37.2585
Liaoning	210000	Huludao	211400	120.837	40.7111	2019	2804	0.957581	47	24738.6	8070000	264.977	37.45	10619900	2483790	842903	17.36	31802	2669	276	38.9669	3235.24	92.42	100	10416	3391.16		569.653	2692.34	56.5312	2.62475	11.0934	43	60	1.730e+08	6162	1768	37.2585
Liaoning	210000	Huludao	211400	120.837	40.7111	2020	2646	0.927411	66	57492.7	7700000	127.688	33.77	11533721	2537409	695178	164847	31514	2394	133	38.9669	3235.24	96	100	10416	2037.09		533.358	3188.93	61.7809	2.52308	10.7114	58	75.6892	1.730e+08	3675	6852.43	37.2585
Jilin	220000	Changchun	220100	125.324	43.8171	2003	3425.97	0.919275	52	75101	13380369	349.147	47.11	3896440	858308	459709	90.54	18705	35310	718.23	39	6669	65	90	20571	2066.19	35.2328	567.406	2280.96	63.079	2.89279	7.00637		92	16235814	35201	3198	37.2585
Jilin	220000	Changchun	220100	125.324	43.8171	2004	3981.43	0.893427	42	90196	15350051	351.952	48.34	4599564	1007695	506923	89.9	21285	33311	724	38.94	20.51	50	88	20571	1802.3	25.543	443.079	2528.16	62.5135	2.94488	6.89636		97	18746456	31194	2998	37.2585
Jilin	220000	Changchun	220100	125.324	43.8171	2005	4528	0.848567	64	117060	16784691	355.598	46.85	6504218	1216573	610338	154.01	23060	61711	731.5	41	23.32	45.82	90.73	20571	2145.61	24.8953	690.146	2341.8	66.8064	2.86378	5.50078	55	98.93	27557863	50007	2850	37.2585
Jilin	220000	Changchun	220100	125.324	43.8171	2006	3991	0.768924	65	140734	17411922	359.37	48.92	9504180	1466748	715908	85.16	23677	61849	739.26	41.54	26.06	56.43	90.97	20571	1273.97	33.9522	504.133	2454.68	62.9647	2.70768	5.97932	79	99.04	28769088	52727	4024	37.2585
Jilin	220000	Changchun	220100	125.324	43.8171	2007	4114	0.685286	115	168787	20890859	362.622	50.23	13506330	1815633	932951	85.89	28132	61973	745.95	40.24	27.62	73.2484	85.48	20571	1427.28	25.9099	430.33	2584.53	61.0039	2.70498	7.14682	60	84.0135	30279891	58575	4223	37.2585
Jilin	220000	Changchun	220100	125.324	43.8171	2008	4307	0.690039	140	32118	25618985	365.235	51.21	18187804	2403306	1190315	87.76	34193	63604	752.53	37.88	32.97	74.01	78.01	20604	1002.52	35.9031	604.796	2459.28	62.2386	2.75258	6.71563	82	99.4	3.245e+08	56831	5377	37.2585
Jilin	220000	Changchun	220100	125.324	43.8171	2009	4380	0.608561	173	63501	28485627	367.162	50.65	22915489	3060062	1426506	89.1	37753	68922	756.5	36.14	31.93	84.67	76.14	20604	1708.98	32.4595	446.016	2439.65	62.9156	2.7822	5.4737	56	99.5	3.706e+08	54693	5489	37.2585
Jilin	220000	Changchun	220100	125.324	43.8171	2010	4783	0.374943	197	43756	33290329	368.322	51.66	26377394	3829323	1808461	92.81	43936	94173	758.89	39.64	37	89.46	87.45	20604	1525.14	39.2584	734.824	2279.82	68.048	2.64343	4.81545	53	99.58	4.249e+08	60528	5815	37.2585
Jilin	220000	Changchun	220100	125.324	43.8171	2011	4626	0.897441	188	77352	40030775	369.734	52.28	23566189	5186814	2886312	94.95	52649	116194	761.8	36.35	15195	87.26	84.83	20604	1001.27	48.9665	450.867	2563.07	64.3416	2.49639	5.44892	66	99.36	4.470e+08	68978	6335	37.2585
Jilin	220000	Changchun	220100	125.324	43.8171	2012	4818	0.897671	277	368236	44566446	367.356	51.43	30709166	5555117	3408021	100	58691	40803	756.9	35.07	15220	83.78	84.47	20604	1381.84	36.0348	684.515	2303.45	65.1567	2.42783	4.87463	45	99.79	4.966e+08	69046	5309	37.2585
Jilin	220000	Changchun	220100	125.324	43.8171	2013	5057	0.903879	307	443995	50031808	365.317	53.14	32575210	6329668	3818178	126.2	66443	72970	752.7	27.18	12287	78.76	80.59	20604	1169.91	40.5849	698.719	2309.04	67.6281	2.64457	5.11347	49	99.79	5.018e+08	57246	5482	37.2585
Jilin	220000	Changchun	220100	125.324	43.8171	2014	5088	0.892746	340	500293	53424262	366.417	52.67	37463792	6758377	3973249	126.84	70891	70944	754.6	38.82	18244	90	98.4	20594	2071.51	55.4705	445.299	2489.08	61.8333	2.32857	6.37901	48	99.92	5.119e+08	56210	5564	37.2585
Jilin	220000	Changchun	220100	125.324	43.8171	2015	5781	0.920569	426	520520	55300345	366.044	50.11	43274731	7657246	3882213	126.06	73324	80781	753.83	38.78	19624	90	100	20594	1664.99	52.4326	523.105	2421.52	64.5179	2.71312	14.1681	52	96.5	5.897e+08	52369	3769	37.2585
Jilin	220000	Changchun	220100	125.324	43.8171	2016	5755	0.907403	628	649792	59864200	365.64	49.4	46590421	7705743	4154853	125.88	79434	24451	753	38.53	19997	92.52	91.81	20594	1881.94	36.0128	737.386	2441.34	66.5075	2.75213	6.00156	80	98.7	6.335e+08	21893	2548	37.2585
Jilin	220000	Changchun	220100	125.324	43.8171	2017	6416	0.914654	1030	187978	54323000	363.698	39.1073	30464771	8757334	4500818	125.43	72317	18268	749	41.36	21532	88.98	95.58	20594	2031.28	41.4057	619.262	2517.66	62.7431	2.75142	6.41271	74	96.31	4.344e+08	14300	2501	37.2585
Jilin	220000	Changchun	220100	125.324	43.8171	2018	5406	0.906796	1259	267701	71757117	364.669	48.94	40393613	8943429	4780141	118.41	95663	15953	751	41.58	23928	93.05	96.76	20594	2436.2	29.5903	575.503	2328.07	63.9701	2.76039	6.22574	58	83.44	63180000	15234	2653	37.2585
Jilin	220000	Changchun	220100	125.324	43.8171	2019	6343	0.887025	865	221695	59040000	366.126	42.27	33266618	8960220	4200168	118.27	78456	15181	754	38.9669	3235.24	94.46	96.17	20594	1881.94		743.513	2741.28	61.1341	2.72971	7.03539	70	87	7.097e+08	15396	2816	37.2585
Jilin	220000	Changchun	220100	125.324	43.8171	2020	6766	0.766311	922	217894	66380000	290.376	41.55	36587100	10841364	4404297	1102433	77634	15464	598	41.81	3235.24	96	100	20594	2037.09		733.759	2833.82	69.8543	2.6664	6.46948	74	82.3953	5292	16566	7715.4	37.2585
Jilin	220000	Jilin	220200	126.55	43.8379	2003	2678.76	0.864061	13	6020	6001038	159.145	43.47	3110848	416544	167396	41.45	13816	41660	431.6	40.65	6626	16	0	27120	2180.27	29.966	664.282	2153.47	67.9065	2.16711	6.10309		57	10916671	23347	13101	37.2585
Jilin	220000	Jilin	220200	126.55	43.8379	2004	2434.28	0.786829	9	6641	7037040	158.212	45.23	3500630	576894	197301	39.1	16239	59875	429.07	40.43	37.68	16	73	27120	2026.06	19.4074	638.591	2381.52	67.5264	2.25225	6.06973		54	11516741	29339	13124	37.2585
Jilin	220000	Jilin	220200	126.55	43.8379	2005	2416.6	0.73745	12	7071	6296913	158.352	44.94	4550403	674767	235365	35.5	14498	79535	429.45	41	37.87	16.67	72.35	27120	2658.07	20.0118	820.471	2154.74	68.5347	2.40396	4.72097	49	51.15	12106811	49861	18692	37.2585
Jilin	220000	Jilin	220200	126.55	43.8379	2006	2089.03	0.666798	18	25182	7288301	158.717	45.67	6917666	791514	276693	35.65	16796	80813	430.44	41.72	33.53	31.98	0	27120	1570.92	26.0322	626.285	2318.24	67.1678	2.24249	5.36667	77	59.84	10156050	53102	14901	37.2585
Jilin	220000	Jilin	220200	126.55	43.8379	2007	3092.33	0.688917	13	28859	10080128	159.539	49.28	9050217	987682	408408	34.09	23277	52624	432.67	42.11	33.46	80.67	84.4999	27120	1529.71	29.4783	649.951	2347.32	66.5857	2.15524	6.37711	40	95.11	13236100	52513	18292	37.2585
Jilin	220000	Jilin	220200	126.55	43.8379	2008	2904.25	0.718697	17	5465	13000948	161.611	48.89	12000456	1358728	533313	33.5	30016	45440	438.29	41.95	33.07	80.07	84.4999	27120	1746.39	26.7965	665.771	2307.52	65.3145	2.22867	6.11653	81	58.92	13306115	52006	16164	37.2585
Jilin	220000	Jilin	220200	126.55	43.8379	2009	3595.69	0.672119	26	37200	15004776	161.255	49.3	14900020	1647383	609955	33.09	34583	49566	437.42	45.6	35.13	90	56	27126	2475.17	30.9332	611.942	2247.39	66.0878	2.26798	4.97161	77	51	15196501	51961	15037	37.2585
Jilin	220000	Jilin	220200	126.55	43.8379	2010	3521.36	0.73137	47	6700	18006376	160.005	49.76	15873573	2137792	731926	33.25	41479	33507	434.03	45.61	35	91.5	80.03	27126	2709.47	28.9591	976.889	2060.12	70.1198	2.13771	4.45625	45	43	15246506	66448	15584	37.2585
Jilin	220000	Jilin	220200	126.55	43.8379	2011	3952.74	0.858193	47	61309	22080487	159.736	50.57	14912712	2515671	1019525	38.4	50914	120946	433.3	45.75	7577	93.9	93.9	27126	1805.01	34.1302	530.235	2331.91	67.7808	2.02826	4.80786	45	38.99	15346511	83933	11291	37.2585
Jilin	220000	Jilin	220200	126.55	43.8379	2012	3602.33	0.846917	48	70738	24300668	158.814	49.69	18998712	2849407	1190295	39.1	56244	35677	430.8	45.98	7632	94	96.25	27126	1614.59	25.5542	784.3	2154.32	69.0946	2.01674	4.36057	45	48	15376514	81809	10615	37.2585
Jilin	220000	Jilin	220200	126.55	43.8379	2013	3736.63	0.852578	65	81491	26174061	157.728	48.9	19293046	3278090	1399704	44.3	61012	34109	429.1	43.8	7577	91.65	61.15	27205	1406.75	30.9512	912.756	2106.43	69.4491	2.07047	4.76396	90	81.88	15236511	69924	10366	37.2585
Jilin	220000	Jilin	220200	126.55	43.8379	2014	3095.65	0.847545	98	93602	23795605	154.343	46.95	22583884	3273310	1311855	43.2	55548	67645	427.7	39.13	10134	91.92	56.2	27711	2729.66	37.8768	565.674	2326.78	66.4285	1.97835	5.77204	53	85.7	22688808	68005	10491	37.2585
Jilin	220000	Jilin	220200	126.55	43.8379	2015	4281.95	0.867943	109	104830	23941860	153.816	45.42	25429349	3665378	1328429	40.02	56076	89241	426.24	31.23	8088	91.84	72.86	27711	1721.5	36.7709	647.499	2156.49	68.0182	2.26207	15.153	28	57.9	15377311	63191	8478	37.2585
Jilin	220000	Jilin	220200	126.55	43.8379	2016	3771.08	0.810746	148	115403	24535091	152.286	43.02	28048577	3802096	1355597	39.03	57818	47644	422	36.13	6828	92.96	75.37	27711	2399.26	27.0952	890.317	2199.36	69.4936	2.28095	5.54939	67	46.77	15376267	35468	8837	37.2585
Jilin	220000	Jilin	220200	126.55	43.8379	2017	3677.96	0.775008	165	60430	23028000	149.76	43.3785	16697952	4012191	1048695	37.23	54969	39562	415	36	6835	94.97	69.25	27711	2494.16	33.1281	787.047	2247.42	67.2658	2.31078	5.69394	68	31.52	15446274	29700	11522	37.2585
Jilin	220000	Jilin	220200	126.55	43.8379	2018	3409.55	0.846015	195	51621	22102386	149.399	34.53	17400308	4119428	1042758	34.18	53452	28768	414	39	6734	97.15	87	27711	2975.59	22.0057	895.227	2167.25	67.2644	2.29661	5.72239	84	35.39	15490000	23212	8735	37.2585
Jilin	220000	Jilin	220200	126.55	43.8379	2019	2418.48	0.850227	158	63889.8	14170000	148.677	36.01	14135978	4206010	978882	35.91	34335	24618	412	38.9669	3235.24	97.18	99.81	27711	2399.26		839.169	2439.55	65.5007	2.30957	6.53607	113	46	1.730e+08	19116	8574	37.2585
Jilin	220000	Jilin	220200	126.55	43.8379	2020	1867.13	0.938451	147	50077.2	14530000	82.9995	35.17	13699928	4459881	850129	338283	35588	29538	230	38.9669	3235.24	73.2484	84.4999	27711	2037.09		882.965	2512.3	72.2561	2.24339	6.12681	75	70.6378	1.730e+08	49076.4	1326.5	37.2585
Jilin	220000	Siping	220300	124.35	43.1664	2003	1480.95	0.958833	8	288	2313066	232.01	28.4	470304	233225	82700	24.89	6972	17350	326.67	18.46	720	15	0	14080	2308.24	38.5994	523.033	2408.28	62.6478	2.86823	7.82996		49	144777	33355	842	37.2585
Jilin	220000	Siping	220300	124.35	43.1664	2004	1861.84	0.933987	1	298	2794099	232.72	30.42	550300	275583	72595	23.58	8539	20877	327.67	18.46	15.12	25	84.4999	14080	2220.43	27.0909	497.288	2669.76	60.9766	2.92432	7.83208		40	144777	33875	724	37.2585
Jilin	220000	Siping	220300	124.35	43.1664	2005	2219	0.93572	7	1799	3307059	235.717	29.68	874100	331787	71930	20.96	10027	23935	331.89	19	13.04	83.69	84.4999	14080	2541.8	24.5305	694.13	2361.86	63.6386	2.81351	6.45853	24	35.42	150783	51234	826	37.2585
Jilin	220000	Siping	220300	124.35	43.1664	2006	2153	0.908867	5	4844	3801684	235.291	31.5	1443177	413021	226678	20.49	11468	23023	331.29	18.84	13.04	84	84.4999	14080	1301.85	35.9064	499.527	2486.01	60.4193	2.68679	7.21573	28	96.06	152786	59184	682	37.2585
Jilin	220000	Siping	220300	124.35	43.1664	2007	2238	0.902253	9	5189	4752497	237.891	34.68	2207022	519777	288076	20.15	14267	18048	334.95	18.79	13.01	75.61	84.4999	14080	1574.76	27.1885	449.995	2641.35	59.6803	2.59951	8.19414	33	87.19	153788	59669	1048	37.2585
Jilin	220000	Siping	220300	124.35	43.1664	2008	2307	0.926446	6	10050	5965476	239.744	34.79	3192000	714806	375122	19.87	17739	13555	337.56	32.1	22.81	42.47	84.4999	14080	1351.53	40.4136	617.414	2534.95	60.9336	2.65506	7.67326	36	74.16	4121389	59093	892	37.2585
Jilin	220000	Siping	220300	124.35	43.1664	2009	2219	0.905443	13	5920	6585947	240.852	39.63	4324283	907641	213578	20.9	19468	15318	339.12	31.02	23.97	42.47	84.4999	14080	2344.34	33.404	406.669	2644.1	61.5639	2.68434	6.74025	49	85.79	4121461	57325	967	37.2585
Jilin	220000	Siping	220300	124.35	43.1664	2010	2272	0.904733	11	20100	7795527	241.868	42.75	4688032	1137529	279049	21.14	22942	12245	340.55	31.67	26	72.59	100	14080	1854.18	35.678	797.383	2333.45	67.5754	2.57423	5.99763	60	87.36	4611604	56644	1385	37.2585
Jilin	220000	Siping	220300	124.35	43.1664	2011	2282	0.925972	18	17007	9845977	242.259	45.15	4578236	1398180	388855	20.88	28874	23375	341.1	33.82	1725	70.38	70.38	14080	1104.96	42.3218	407.062	2657.83	63.7718	2.46958	6.59207	45	72.5927	5021659	53146	4024	37.2585
Jilin	220000	Siping	220300	124.35	43.1664	2012	2364	0.932941	28	8049	11228017	238.849	45.75	5544057	1716558	565765	20.5	33150	24343	336.3	33.8	1825	75.02	35.94	14080	1747.08	31.0675	720.768	2521.8	65.666	2.409	5.9614	32	93.74	5101671	45291	3567	37.2585
Jilin	220000	Siping	220300	124.35	43.1664	2013	2305	0.931149	24	26700	12103434	233.239	46.49	6409009	1784524	605560	21.8	36901	35007	328.4	33.83	1827	81.56	36.05	14080	1127.45	36.0282	704.996	2414.9	67.2923	2.54042	6.32416	62	92.05	5511801	44618	3552	37.2585
Jilin	220000	Siping	220300	124.35	43.1664	2014	2091	0.924118	24	30407	12103150	233.026	46.2	7103143	1913935	578526	21.78	36900	59745	328.1	50.18	2760	87.21	31.48	14080	2801.74	50.5619	454.239	2604.95	59.1932	2.37525	7.74417	63	93.2	8422607	42980	3225	37.2585
Jilin	220000	Siping	220300	124.35	43.1664	2015	2195	0.952863	18	26000	12332487	226.957	43.34	7998139	2211062	622849	19.81	37714	30628	326.41	31.5	1827	82.53	40.7	14382	1904.64	47.7386	511.022	2525.86	62.1518	2.67438	15.2286	17	83.99	5511801	34056	2130	37.2585
Jilin	220000	Siping	220300	124.35	43.1664	2016	2490	0.933932	18	28516	11938035	225.282	39.24	8841900	2612708	634445	19.24	36732	8280	324	31.86	1848	90.79	41.83	14382	2280.61	33.9151	780.221	2504.59	63.9994	2.86162	7.05464	89	93.67	5571815	16898	1485	37.2585
Jilin	220000	Siping	220300	124.35	43.1664	2017	2361	0.929483	55	9600	9398300	222.5	43.8144	9.90062e+06	3038035	566375	18.3	29187	10012	320	32.85	2184	84.69	44.62	14382	2102.6	34.7043	518.774	2688.55	60.0975	2.87317	7.41346	37	75	6082081	13653	1259	37.2585
Jilin	220000	Siping	220300	124.35	43.1664	2018	2514	0.940299	72	15849.9	9443242	221.805	27.89	12010189	2904321	428151	16.34	29556	9545	319	36.59	2082	85.91	86.91	14382	2857.08	25.7006	592.608	2474.04	60.9265	2.84627	7.1122	76	37.8	5470000	10015	1402	37.2585
Jilin	220000	Siping	220300	124.35	43.1664	2019	2699	0.948046	23	17209.2	7960000	221.11	20.81	10455690	3250169	507600	17.72	24979	8294	318	38.9669	3235.24	95.88	93.92	14382	2280.61		765.533	2842.79	58.4676	2.79741	7.90215	68	85.95	43526529	7021	618	37.2585
Jilin	220000	Siping	220300	124.35	43.1664	2020	2784	0.93394	34	12444.5	5270000	65.3595	19.54	8.55411e+06	2572962	337991	140544	24586	3738	94	0.39	3235.24	95.88	95.6	14382	2037.09		684.468	2874.9	67.105	2.77343	7.38465	20	77.378	549	2793	6852.43	37.2585
Jilin	220000	Liaoyuan	220400	125.144	42.8879	2003	1291.87	0.9775	256.272	450	816105	241.681	33.09	374240	119886	32646	10.88	6570	10922	124.2	23.31	839	65	0	5139	2347.1	36.6144	689.158	2290.6	68.9815	2.46512	7.65177		53	222819	14211	398	37.2585
Jilin	220000	Liaoyuan	220400	125.144	42.8879	2004	709.497	0.948866	1	666	1000597	241.253	37.78	406483	176479	31180	10.79	8071	16559	123.98	21.79	18.4	49	84.4999	5139	2139.93	25.2696	708.106	2406.27	67.0025	2.4713	7.73014		28	230819	22431	582	37.2585
Jilin	220000	Liaoyuan	220400	125.144	42.8879	2005	608	0.956561	0	709	1370800	240.066	44.85	748180	204693	39465	9.45	11083	17371	123.37	22	17.55	67.76	84.4999	5139	2956.69	24.5386	745.114	2230.04	69.0462	2.3484	6.32604	21	58.97	224840	23654	625	37.2585
Jilin	220000	Liaoyuan	220400	125.144	42.8879	2006	655	0.939104	2	1217	1716110	239.774	49.14	1361645	221898	63451	9.52	13918	16314	123.22	20.96	17.37	39.23	84.4999	5139	1431.38	38.4374	585.81	2284.67	66.7507	2.12064	7.15425		69.19	224830	25352	573	37.2585
Jilin	220000	Liaoyuan	220400	125.144	42.8879	2007	701	0.915127	8	4754	2165000	240.125	51.17	2018782	305329	83633	9.18	17545	16817	123.4	25.45	22.39	29.96	84.4999	5139	1522.2	28.1694	584.933	2398.17	65.5984	2.05307	7.98484	20	85.02	2071069	26034	567	37.2585
Jilin	220000	Liaoyuan	220400	125.144	42.8879	2008	738	0.932974	0	8680	2711856	239.988	53.69	3011225	409713	116744	9.12	21989	13914	123.33	26.76	23.55	21.51	84.4999	5139	1311.06	40.865	759.096	2434.23	65.6007	2.0501	7.58076	37	51.79	2531124	24605	568	37.2585
Jilin	220000	Liaoyuan	220400	125.144	42.8879	2009	822	0.940006	4	10812	3361820	240.864	56.31	4073208	529870	144253	8.95	27160	10533	123.78	30.56	26.89	55.91	90	5139	2529.79	38.1995	533.525	2460.37	65.832	2.12869	6.66675	37	100	2611285	16737	579	37.2585
Jilin	220000	Liaoyuan	220400	125.144	42.8879	2010	1178	0.927196	1	17950	4101426	240.759	56.18	4523223	640246	170623	8.83	33137	10687	123.75	35.35	34	83.33	91	5140	2440.74	35.0026	1060.72	2219.74	70.3131	2.01757	6.01117	36	100	3631626	11048	1062	37.2585
Jilin	220000	Liaoyuan	220400	125.144	42.8879	2011	854	0.984261	3	15848	5004925	238.327	58.28	3711637	688258	188644	9.08	40844	8468	122.5	38.54	1773	91.64	91.64	5140	1737.31	39.4609	496.883	2508.97	67.2449	1.95268	6.44371	64	70	3631736	13176	745	37.2585
Jilin	220000	Liaoyuan	220400	125.144	42.8879	2012	911	0.980297	6	13210	6051273	237.354	58.97	4934200	826535	238670	9.1	49479	8497	122	39.11	1799	84.86	84.4999	5140	1592.58	28.4878	812.309	2357.26	69.2295	1.93547	5.92839	57	99.9	3801765	13501	1214	37.2585
Jilin	220000	Liaoyuan	220400	125.144	42.8879	2013	919	0.971394	10	25000	7003010	237.16	59.15	5016990	938008	255080	13.7	57402	9589	121.9	39.52	1818	96.13	84.4999	5140	1483.74	32.9858	870.385	2333.65	69.7197	1.96846	6.36304	82	95.78	3841780	19720	1387	37.2585
Jilin	220000	Liaoyuan	220400	125.144	42.8879	2014	1934.3	0.963946	2	26334	6903093	236.965	58.45	5313782	993453	268211	13.02	56467	23999	121.8	40.28	1853	89.74	84.4999	5140	2790.95	45.9653	526.751	2472.94	63.5501	1.9532	7.51589	59	85.3	4511809	20458	1788	37.2585
Jilin	220000	Liaoyuan	220400	125.144	42.8879	2015	802	0.969662	7	29500	7266404	235.019	57.43	5983300	1107002	281179	12.75	59855	18500	120.8	40.3	1854	81.8	100	5140	1914.28	43.2556	583.022	2303.11	66.2471	2.21479	15.9703	60	88.65	4511816	19438	1611	37.2585
Jilin	220000	Liaoyuan	220400	125.144	42.8879	2016	1155	0.977903	2	32455	7652485	233.463	57.19	6584698	1105557	242097	12.71	63480	4949	120	37.43	1722	89.82	82.55	5140	2315.95	32.4326	946.586	2330.48	66.7588	2.27661	7.04539	86	100	4851538	5689	511	37.2585
Jilin	220000	Liaoyuan	220400	125.144	42.8879	2017	1316	0.969295	7	36696	3939400	229.572	51.1623	8.26254e+06	1226718	183442	13.19	33140	5961	118	37.23	1724	99.05	100	5140	2625.4	34.3693	568.47	2504.32	64.451	2.33595	7.23639	76	99.87	4861539	5871	603	37.2585
Jilin	220000	Liaoyuan	220400	125.144	42.8879	2018	1230	0.972469	16	24007.4	6216011	227.626	48.68	10370809	1212277	178365	8.9	52861	6355	117	37.27	1541	86.85	100	5140	2850.63	26.4252	695.49	2320.63	65.493	2.32123	7.04074	77	98.55	4880000	4542	650	37.2585
Jilin	220000	Liaoyuan	220400	125.144	42.8879	2019	1182	0.964857	1	15326.7	4100000	227.626	29.41	9.12811e+06	1331042	174594	8.74	35108	8293	117	38.9669	3235.24	94.98	100	5140	2315.95		812.109	2709.56	63.4966	2.28501	7.81131	87	100	1.730e+08	4363	637	37.2585
Jilin	220000	Liaoyuan	220400	125.144	42.8879	2020	1093	0.957028	6	12727.2	4300000	112.84	28.14	9.10746e+06	1379763	170338	77961	37171	6578	58	38.05	3235.24	96.23	100	5140	2037.09		981.844	2824.45	70.116	2.23969	7.46822	101	72.096	527	3065	138.621	37.2585
Jilin	220000	Tonghua	220500	125.94	41.7284	2003	1231.15	0.949239	3	1150	1923723	148.878	44.18	473029	215658	69467	21.35	8464	13926	226.22	31.59	1232	0	100	15195	2061.51	26.5272	783.583	2192.68	69.2822	1.58639	7.51987		73	3641045	15526	5023	37.2585
Jilin	220000	Tonghua	220500	125.94	41.7284	2004	1700.34	0.875425	0	1138	2178000	148.99	45.22	557602	266754	79272	20.82	9563	34926	226.39	28.82	23.75	73.2484	100	15195	2003.84	19.1512	858.726	2344.7	68.6302	1.70332	7.66996		73	3891081	23262	7362	37.2585
Jilin	220000	Tonghua	220500	125.94	41.7284	2005	1121	0.904306	2	1900	2336343	148.937	45.46	1110436	330444	92075	19.35	10258	27486	226.31	34	24.48	73.2484	100	15195	3096.05	17.7987	933.044	2140.97	68.5789	1.84148	6.26272	71	81.34	4141117	30772	6961	37.2585
Jilin	220000	Tonghua	220500	125.94	41.7284	2006	1263	0.870403	4	3354	2847362	149.312	48.62	1934491	416887	133169	20.87	12495	29293	226.88	33.41	24.42	0	61.4	15195	1396.71	28.3161	845.372	2195.78	68.1105	1.72711	7.17757	61	84.67	4141117	39646	6813	37.2585
Jilin	220000	Tonghua	220500	125.94	41.7284	2007	1493	0.844296	4	3338	3536277	149.332	49.69	2959408	439889	161817	20.39	15559	27204	226.91	29.37	31.68	67.44	60.87	15195	1458.93	27.8714	775.372	2191.86	67.4247	1.60624	7.82736	56	98.71	4251439	39951	7118	37.2585
Jilin	220000	Tonghua	220500	125.94	41.7284	2008	1797	0.889173	3	9386	4473262	149.852	52.5	4294408	698841	214250	20.02	19703	16870	227.7	30.77	31.94	73.2484	61.91	15195	1554.49	28.3405	732.187	2305.61	65.5618	1.64217	7.63105	78	89.21	4271446	30471	6953	37.2585
Jilin	220000	Tonghua	220500	125.94	41.7284	2009	2135	0.761223	10	13978	5180017	149.266	51.82	5812494	933776	260058	19.9	22820	39754	226.81	31.53	32.98	73.2484	100	15195	2933.54	31.7648	739.155	2285.31	66.9643	1.69919	6.8384	59	81.33	4281482	33779	6387	37.2585
Jilin	220000	Tonghua	220500	125.94	41.7284	2010	2512	0.846907	6	13477	6270844	144.874	52.12	6777507	1199057	340235	19.87	27690	19949	226.12	41.22	33	51.3	99.78	15608	2530.2	24.0588	1273.09	2035.61	70.4025	1.67668	6.22938	59	85.49	4291484	38143	6807	37.2585
Jilin	220000	Tonghua	220500	125.94	41.7284	2011	2593	0.904649	10	25151	7802319	144.798	52.31	5478096	1406310	481345	21	34515	20856	226	36.02	1729	88.02	88.02	15608	2655.71	27.1018	643.587	2332.17	67.5953	1.63345	6.49924	102	80.02	5401490	51258	9019	37.2585
Jilin	220000	Tonghua	220500	125.94	41.7284	2012	2576	0.859107	12	29287	8811232	143.901	53	7351401	1761474	644311	21.5	39111	17620	224.6	35.63	1746	89.85	96.54	15608	1667.12	22.6077	922.376	2159.54	69.4687	1.71965	6.04766	74	81.24	5451507	45389	13698	37.2585
Jilin	220000	Tonghua	220500	125.94	41.7284	2013	2553	0.869592	16	34006	10034500	142.427	54.19	7578122	2006417	739961	29.8	45200	18520	222.3	35.4	1770	92.41	97.45	15608	1957.15	25.5503	1007	2188.64	70.0334	1.75005	6.47113	110	90.26	5461531	37200	11904	37.2585
Jilin	220000	Tonghua	220500	125.94	41.7284	2014	2220	0.879606	3	8113	10084958	142.326	52.95	8538657	2086990	837190	28.96	45378	42105	222.2	37.44	3070	89.94	21.3	15612	2951.87	32.8076	585.386	2355.4	64.8248	1.74118	7.48057	83	85.5	8803068	38151	10145	37.2585
Jilin	220000	Tonghua	220500	125.94	41.7284	2015	1950	0.855919	10	43085	10012129	141.622	51.14	9640251	2302612	781264	28.07	45171	25433	221.1	38.25	2027	89.8	97.82	15612	2337.12	33.4989	703.4	2174.61	68.7154	1.90387	16.8989	122	88.89	6051871	40201	12078	37.2585
Jilin	220000	Tonghua	220500	125.94	41.7284	2016	1945	0.938863	16	46939	9475914	140.917	47.7	10657295	2588675	827809	27.46	42979	17504	220	38.3	2068	95.09	88.75	15612	2594.75	24.9283	922.259	2168.67	69.4262	1.93323	7.09649	124	80.71	6551846	15473	1288	37.2585
Jilin	220000	Tonghua	220500	125.94	41.7284	2017	1800	0.933172	8	51216	8361300	138.996	43.6621	8.68174e+06	2545814	618818	19.14	38267	17344	217	36.46	2077	93.71	88.09	15612	2752.19	29.2237	658.1	2361.31	67.2777	1.95178	7.11523	90	78.66	6601859	12749	916	37.2585
Jilin	220000	Tonghua	220500	125.94	41.7284	2018	1799	0.939317	17	16125.7	8293000	138.355	38.73	11663335	2485978	552514	17.1	38297	12893	216	36.59	1871	95.12	91.03	15612	2521.35	20.9629	848.431	2205.95	67.5228	1.96516	7.11845	100	72.53	6600000	9821	1514	37.2585
Jilin	220000	Tonghua	220500	125.94	41.7284	2019	1756	0.929892	10	15277.2	7260000	137.715	31.46	11074984	2672969	533019	18.56	33702	18560	215	38.9669	3235.24	99.21	46.86	15612	2594.75		723.467	2505.97	65.8777	1.95656	7.84864	88	82	1.730e+08	8339	1333	37.2585
Jilin	220000	Tonghua	220500	125.94	41.7284	2020	2358	0.912742	34	90431.2	7490000	50.6021	32.04	11423917	2843932	535197	182574	35113	29538	79	38.9669	3235.24	73.2484	84.4999	15612	2037.09		1000.42	3090.39	70.4339	1.93776	7.64936	87	77.165	1.730e+08	49076.4	6852.43	37.2585
Jilin	220000	Baishan	220600	126.424	41.94	2003	1485.64	0.95778	0	585	1098582	76.048	48.54	349794	142684	38959	17.47	8264	18910	132.97	19.16	479	0	0	17485	2379.68	18.8868	678.444	2215.99	69.5874	1.70593	5.92329		14	140460	25268	1151	37.2585
Jilin	220000	Baishan	220600	126.424	41.94	2004	1271.63	0.90623	1	817	992254	74.7269	45.18	451016	208121	42253	17.53	7528	30701	130.66	19.2	13.78	73.2484	84.4999	17485	2502.59	13.5569	796.743	2361.8	68.7355	1.87426	6.06871		23	140461	30607	1410	37.2585
Jilin	220000	Baishan	220600	126.424	41.94	2005	840	0.897484	4	1235	1604820	74.521	51.38	750675	291831	53896	15.33	12139	43349	130.3	20	14.89	73.2484	86.3	17485	3331.31	14.4925	932.823	2218.3	67.8088	2.12881	4.72049	50	22.79	175501	31007	1432	37.2585
Jilin	220000	Baishan	220600	126.424	41.94	2006	896	0.830103	6	2404	1919006	74.338	53.99	1307255	346248	78066	14.21	14746	47518	129.98	7.38	16.35	0	93.3	17485	1962.93	19.9654	721.211	2269.78	67.2858	2.03805	5.57154	1	24.16	178969	36862	1252	37.2585
Jilin	220000	Baishan	220600	126.424	41.94	2007	974	0.784185	2	7263	2374523	74.3037	54.43	2118622	419356	109670	14.36	18273	43767	129.92	4.21	9.56	80.39	92.9	17485	1794.03	24.2796	797.86	2194.27	67.7448	1.92253	6.27657	69	98.85	264567	34018	1289	37.2585
Jilin	220000	Baishan	220600	126.424	41.94	2008	1080	0.808148	2	9102	3003488	74.1664	56.12	3002122	583540	155868	14.65	23159	41990	129.68	3.29	10.1	73.2484	93.65	17485	2106.31	15.4897	634.225	2334.16	65.0456	1.98929	6.07938	104	21.28	282599	29289	1181	37.2585
Jilin	220000	Baishan	220600	126.424	41.94	2009	1208	0.789593	4	6110	3566348	74.1893	56.51	4066869	764446	197769	16.4	27495	38074	129.72	29.7	16.48	73.2484	94.87	17485	3420.13	27.1807	761.618	2237.56	66.8491	1.97465	5.2196	77	35.43	380978	30543	1608	37.2585
Jilin	220000	Baishan	220600	126.424	41.94	2010	1648	0.902231	1	12680	4331670	73.6059	60.09	3461670	1000777	252708	17.2	33524	13730	128.7	29.88	17	22.12	86.36	17485	2962.33	16.3706	1095.57	2029.42	69.9406	1.91475	4.81671	65	43.32	383985	24097	1984	37.2585
Jilin	220000	Baishan	220600	126.424	41.94	2011	1626	0.972785	4	15358	5314342	73.4916	59.72	4099401	1273793	355308	19.19	41325	11891	128.5	32.68	1242	85.39	85.39	17485	3216.66	17.0425	664.723	2286.53	67.9934	1.86897	4.99839	52	33.33	3981000	19900	1652	37.2585
Jilin	220000	Baishan	220600	126.424	41.94	2012	2117	0.969893	5	8373	6430212	73.1484	60.38	5022326	1400929	436304	18.9	50158	11426	127.9	35.42	1275	53.15	84.4999	17485	1929.26	16.5233	870.986	2143.76	69.408	1.96899	4.5595	77	39.71	4031026	22552	1461	37.2585
Jilin	220000	Baishan	220600	126.424	41.94	2013	2371	0.96496	3	20935	6736447	72.6909	59.45	5066064	1371568	463180	19	53043	10600	127.1	27.3	1283	67.44	84.4999	17485	2420.44	18.2012	954.713	2193.03	69.3898	2.05895	5.03816	103	63.6	4041036	28000	1259	37.2585
Jilin	220000	Baishan	220600	126.424	41.94	2014	2547	0.966947	15	23970	6752889	72.1508	59.08	5608031	1381508	442513	18.31	53300	23603	126.3	29.07	1628	70.76	5.49	17505	3633.83	20.0318	614.448	2377.6	66.5625	2.02013	5.9337	75	52.4	6221390	19253	1526	37.2585
Jilin	220000	Baishan	220600	126.424	41.94	2015	2773	0.974652	7	26840	6685521	71.6195	56.71	6314605	1575478	447965	17.83	53136	14173	125.37	27.3	1283	79.32	26.99	17505	2211.1	22.1156	776.349	2202.53	68.8165	2.05859	16.9037	96	46.56	4061079	14123	1542	37.2585
Jilin	220000	Baishan	220600	126.424	41.94	2016	2330	0.973248	12	29860	6966243	69.6944	54.43	6627200	1788066	470252	17.02	56411	8747	122	28	1316	88.24	84.74	17505	2832.61	17.2698	875.389	2231.61	70.0933	2.07634	5.63129	113	88.37	4081106	5239	1210	37.2585
Jilin	220000	Baishan	220600	126.424	41.94	2017	1701	0.974167	8	15905.3	6600600	68.5518	44.7724	10257017	1863368	269507	16.67	54750	8677	120	22.77	1078	84.23	84	17505	3029.39	23.5862	660.952	2290.45	67.1555	2.1498	5.61229	142	64.43	363966	4947	343	37.2585
Jilin	220000	Baishan	220600	126.424	41.94	2018	929	0.982325	7	12790.3	6617099	67.4093	45.11	8.76846e+06	1915758	227240	14.49	56031	4246	118	24	10773	85.14	84.75	17505	3225	15.8596	941.488	2246.97	68.078	2.0716	5.76242	113	58.23	2210000	2970	447	37.2585
Jilin	220000	Baishan	220600	126.424	41.94	2019	921	0.979286	11	1553.94	5090000	66.838	27.76	9.4908e+06	2006272	237500	13.86	43744	3965	117	38.9669	3235.24	93.54	57.55	17505	2832.61		681.479	2628.99	66.4825	2.08411	6.45237	87	62	1.730e+08	2741	305	37.2585
Jilin	220000	Baishan	220600	126.424	41.94	2020	861	0.942185	12	90431.2	5090000	43.4162	25.74	10194958	2030031	234385	136307	44021	29538	76	38.9669	3235.24	73.2484	84.4999	17505	2037.09		855.58	3048.58	70.7973	2.04816	6.21227	101	78.5088	1.730e+08	49076.4	523.884	37.2585
Jilin	220000	Songyuan	220700	124.825	45.1418	2003	1917.67	0.947758	0	1252	2271321	132.494	43.57	858293	189714	80983	22.13	8153	28062	279.43	32.84	1051	0	0	21090	2092.1	31.1573	455.076	2515.73	60.718	3.06856	6.82744		42	187951	21191	689	37.2585
Jilin	220000	Songyuan	220700	124.825	45.1418	2004	1765.9	0.908261	1	1028	2847227	133.134	48.9	1051033	233853	80991	22.39	10165	31393	280.78	34.85	19.22	73.2484	84.4999	21090	2031.81	23.8632	329.691	2736.43	58.7547	3.05559	6.81012		31	187996	23482	835	37.2585
Jilin	220000	Songyuan	220700	124.825	45.1418	2005	1540	0.929826	2	6858	3655508	131.56	52.09	1597931	340981	111783	20.19	13175	29045	277.46	45	22.37	73.2484	84.4999	21090	2187.5	20.836	539.924	2575.85	63.1993	2.90423	5.40747	31	38.13	3331161	24117	1167	37.2585
Jilin	220000	Songyuan	220700	124.825	45.1418	2006	1654	0.882923	1	6858	4736781	131.916	57.56	2596395	464123	170720	22.41	17049	31153	278.21	42.97	26.19	0	0	21090	1243.29	29.2721	351.86	2642.61	57.3686	2.82101	6.05972	51	86.44	4741378	31900	2047	37.2585
Jilin	220000	Songyuan	220700	124.825	45.1418	2007	1677	0.82492	1	7502	6073494	133.381	57.55	3879817	552210	210119	23.64	21710	35122	281.3	38.62	24.5	78.14	84.4999	21090	1334.98	21.5232	292.4	2739.34	55.6556	2.81288	7.3716	51	80.84	4741306	33250	1385	37.2585
Jilin	220000	Songyuan	220700	124.825	45.1418	2008	1708	0.849088	5	2651	8067183	135.178	56.46	5558002	745625	287400	23.5	28486	32383	285.09	42.97	24.07	55.64	63	21090	1311.39	30.7885	482.953	2520.47	58.0762	2.88384	6.93299	111	98.83	4741306	28136	1331	37.2585
Jilin	220000	Songyuan	220700	124.825	45.1418	2009	1510	0.838449	3	10789	9008304	136.714	49.77	7524862	930056	258289	24.04	31421	28865	288.33	39.81	27.51	60	60	21090	2042.17	25.3533	359.515	2545.16	58.2424	2.85977	5.68901	39	92.83	4921520	28746	1485	37.2585
Jilin	220000	Songyuan	220700	124.825	45.1418	2010	1271	0.954688	6	7750	11028462	137.53	51.51	7494531	1042838	309719	21.49	38136	6223	290.05	40.09	26	81.52	81.11	21090	1653.16	28.5813	448.251	2407.06	62.6909	2.76264	4.9538	41	99.45	4971541	16846	751	37.2585
Jilin	220000	Songyuan	220700	124.825	45.1418	2011	1481	0.957072	7	17805	13609668	138.502	49.25	7614190	1222728	426742	21.85	46749	29868	292.1	40.56	1825	91.64	91.64	21090	981.983	38.0663	392.308	2706.92	60.2398	2.62246	5.66729	60	96.32	5401647	32293	2141	37.2585
Jilin	220000	Songyuan	220700	124.825	45.1418	2012	1742	0.953766	5	24052	16054206	137.411	48.61	9669287	1425859	580014	21.6	55177	29823	289.8	40.85	1920	93.01	90.48	21090	1566.02	27.4079	614.96	2479.01	60.7797	2.59535	4.99747	47	96.36	5661737	31667	2485	37.2585
Jilin	220000	Songyuan	220700	124.825	45.1418	2013	1788	0.951458	4	27680	16504848	134.187	47.52	9882823	1601074	620000	27.4	58321	39914	283	42.1	2021	95.79	95.75	21090	1225.01	29.9065	519.355	2459.7	64.3786	2.76696	5.24077	64	88.99	8411825	31110	2559	37.2585
Jilin	220000	Songyuan	220700	124.825	45.1418	2014	3327.58	0.948739	6	31285	15962932	132.059	45.96	11445246	1718609	625070	26.52	56868	31607	278.5	35.66	2104	95.88	95.75	21089	2469.26	42.8423	442.961	2611.51	58.1659	2.50493	6.63794	53	92.4	8542149	34615	2174	37.2585
Jilin	220000	Songyuan	220700	124.825	45.1418	2015	1826	0.956008	4	35108	16373003	131.855	44.07	12864514	1829262	502083	26.06	58841	28621	278.07	43.26	2163	95.9	95.75	21089	1742.13	38.722	442.311	2533.2	61.8831	2.84937	13.3341	76	99.39	8812066	30115	2131	37.2585
Jilin	220000	Songyuan	220700	124.825	45.1418	2016	2076	0.972423	23	38557	16516898	131.822	41.9	14157342	2235018	507079	26.39	59413	4126	278	43.61	2224	96.17	91.77	21089	2132.49	24.4861	567.607	2529.21	63.0072	2.8488	6.08767	91	93.43	8812091	7416	521	37.2585
Jilin	220000	Songyuan	220700	124.825	45.1418	2017	1866	0.969069	11	41701	13725100	130.4	44.0182	12962314	2729650	478646	24.53	49602	6371	275	43.79	2238	96.25	100	21089	1857.23	30.5196	474.928	2685.36	57.5833	2.88947	6.77363	103	75.4	8822093	5981	548	37.2585
Jilin	220000	Songyuan	220700	124.825	45.1418	2018	1241	0.983959	6	46227.9	13736009	130.4	28.4	13320419	2676698	450646	20.8	49912	3113	275	36.5	2073	96.75	100	21089	2479.23	22.5358	440.994	2482.6	59.1335	2.83972	6.4947	67	76.63	8620000	2684	705	37.2585
Jilin	220000	Songyuan	220700	124.825	45.1418	2019	1168	0.973823	25	52076.1	7300000	129.901	19.58	10921356	2696766	478797	18.09	26559	3156	275	38.9669	3235.24	96.11	100	21170	2132.49		583.849	2714.29	56.3223	2.82527	7.22504	83	74	23729485	3665	715	37.2585
Jilin	220000	Songyuan	220700	124.825	45.1418	2020	1299	0.808984	12	38125.5	7530000	50.0709	18.33	9.74996e+06	2974000	762000	194066	27487	83981	106	41	3235.24	100	100	21170	2037.09		667.707	2971.61	65.5546	2.78015	6.59955	79	78.6486	608	3157	402.917	37.2585
Jilin	220000	Baicheng	220800	122.839	45.6196	2003	1633.44	0.981424	2	34	1233531	78.1644	33.33	611000	200405	54460	20.3	6152	6383	200.82	33.09	1092	0	0	25692	2029.55	25.4985	397.627	2684.91	56.3609	3.16079	6.73915		90	2481014	5220	1607	37.2585
Jilin	220000	Baicheng	220800	122.839	45.6196	2004	1596.36	0.973666	0	101	1370006	78.468	36.26	530226	252881	41052	19.56	6809	7646	201.6	33.15	20.96	73.2484	5	25692	2079.96	17.9888	232.967	2922.96	54.1019	3.34974	6.74311		92	2521018	6225	1411	37.2585
Jilin	220000	Baicheng	220800	122.839	45.6196	2005	455	0.95412	0	613	1521856	78.3065	31.13	780440	315310	51240	16.22	7550	17231	201.6	17	12.51	73.2484	5	25745	2243.05	15.9367	442.62	2614.91	58.3594	3.03483	5.59845	52	90.64	122637	17043	1531	37.2585
Jilin	220000	Baicheng	220800	122.839	45.6196	2006	509	0.934528	1	963	1900399	78.6172	38.06	1314736	376249	67437	17.52	9427	17285	202.4	29.39	19.07	0	0	25745	1528.51	19.7319	324.838	2863.76	52.8659	2.93514	5.96899	48	90.76	178969	17152	1456	37.2585
Jilin	220000	Baicheng	220800	122.839	45.6196	2007	527	0.918224	0	1895	2286120	78.8231	40.61	1839339	466428	83609	17.66	11279	15913	202.93	29.92	20.7	69.48	88.69	25745	1386.67	16.3101	253.026	2892.34	52.3689	2.94693	7.36738	80	99.09	1981061	16944	1480	37.2585
Jilin	220000	Baicheng	220800	122.839	45.6196	2008	573	0.915074	0	103553	2907212	78.8114	39.2	2620689	604892	109065	17.75	14327	17437	202.9	30	20.92	73.2484	88.69	25745	1841.33	23.4231	407.551	2653.31	53.9811	3.03916	6.92191	80	95.14	2011064	15870	1500	37.2585
Jilin	220000	Baicheng	220800	122.839	45.6196	2009	638	0.905934	0	6502	3533626	78.9163	42.06	3485288	810816	126346	17.99	17404	15828	203.17	31.55	21.89	73.2484	84.4999	25745	2142.59	16.7372	340.307	2685.03	54.1087	2.94425	5.70976	41	93.83	2091114	14133	2339	37.2585
Jilin	220000	Baicheng	220800	122.839	45.6196	2010	683	0.932062	1	164625	4451802	78.7104	45.26	3003012	921691	180131	18.51	21973	9408	202.64	31.55	22	10.7	84.4999	25745	2097.35	18.3569	378.722	2562.63	58.3591	2.97517	4.94487	81	80.76	2211114	13608	2052	37.2585
Jilin	220000	Baicheng	220800	122.839	45.6196	2011	816	0.973386	1	8741	5545757	78.656	48.76	3444887	1150487	245726	19.44	27374	9826	202.5	32.42	1232	39.35	39.35	25745	1431.72	23.6716	384.625	2751.1	57.7309	2.78818	5.78261	73	80.61	2221115	15046	2639	37.2585
Jilin	220000	Baicheng	220800	122.839	45.6196	2012	916	0.969315	4	10170	6155007	77.685	47.28	4366341	1427077	310287	20.8	30576	8175	200	28.6	1201	60.21	84.4999	25745	1624.97	17.505	509.196	2674.94	57.2936	2.78746	4.93856	79	85.85	2231116	19632	1922	37.2585
Jilin	220000	Baicheng	220800	122.839	45.6196	2013	1042	0.969235	2	12484	6923486	77.3354	47.37	4801490	1560377	369609	21.6	34791	8481	199.1	28.62	1202	76.45	40.84	25745	1401.82	15.0852	488.412	2572.87	61.4359	2.97294	5.27709	102	95.1	2241117	18700	1764	37.2585
Jilin	220000	Baicheng	220800	122.839	45.6196	2014	1466.3	0.971043	4	14209	6861811	76.5717	46.47	5871375	1829198	413952	21.59	34586	11919	197.8	27.41	1343	79.93	77.48	25832	2333.97	27.0191	463.774	2728.94	55.516	2.69125	6.57239	52	94.16	3661259	15571	1885	37.2585
Jilin	220000	Baicheng	220800	122.839	45.6196	2015	1113	0.975522	4	15907	6996822	76.35	45.53	6599440	2030517	401809	20.77	35571	10198	196.67	31.26	1344	80.03	84.51	25759	1743.84	22.7762	438.818	2680.62	59.5651	2.93349	12.6603	71	70.4	3661260	15554	1355	37.2585
Jilin	220000	Baicheng	220800	122.839	45.6196	2016	1428	0.975433	12	17512	7001392	74.9253	44.6	7290400	2224702	420400	20.73	35892	6034	193	31.35	1348	87.74	79.63	25759	2445.02	13.8375	472.097	2617.55	59.6894	2.9832	6.03835	90	99.87	3671267	7038	265	37.2585
Jilin	220000	Baicheng	220800	122.839	45.6196	2017	1492	0.966074	3	192363	6182800	74.1488	39.3669	9.9447e+06	2563527	415069	20.02	32168	5685	191	32.82	1424	88.25	29.4	25759	1896.73	19.0051	366.637	2832.82	53.5204	3.01169	6.78025	130	98.65	3911337	7206	267	37.2585
Jilin	220000	Baicheng	220800	122.839	45.6196	2018	1418	0.979778	7	2272.16	6065061	73.7606	32.94	7.91526e+06	2708541	410891	18.13	31849	4600	190	34.25	1488	94.17	100	25759	2549.25	15.0084	436.557	2609.71	55.4031	2.95378	6.47706	75	77.94	2020000	3422	426	37.2585
Jilin	220000	Baicheng	220800	122.839	45.6196	2019	1567	0.976156	17	31944.2	4920000	73.3724	16.34	9.29979e+06	2499874	439873	15.49	25980	4001	189	38.9669	3235.24	94.69	99.93	25759	2445.02		439.508	2804.48	52.6761	2.96174	7.1014	88	94	49663264	3174	735	37.2585
Jilin	220000	Baicheng	220800	122.839	45.6196	2020	1454	0.941065	20	15281	5100000	32.61	16.27	6.87006e+06	2803285	407908	123532	27230	29538	84	37.71	3235.24	95.99	100	25759	2037.09		651.461	2983.81	61.3696	2.93631	6.74779	90	72.925	243	49076.4	764.586	37.2585
Heilongjiang	230000	Harbin	230100	126.535	45.8038	2003	3816.31	0.874101	57	22603	14147991	179.828	37.07	4359569	1215623	763600	210.39	14872	55707	954.31	30.13	6780	8	6	53068	1792.84	25.7661	579.611	2265.19	68.2309	2.96429	4.75904		73	18235834	39339	5780	37.2585
Heilongjiang	230000	Harbin	230100	126.535	45.8038	2004	4271.23	0.809435	109	40500	16804635	182.828	38.26	5325633	1503562	955982	197.37	17463	60560	970.23	26.73	17.36	19	40	53068	1397.87	16.9659	520.231	2550.29	67.3967	2.97554	4.59054		74	21956848	43364	5356	37.2585
Heilongjiang	230000	Harbin	230100	126.535	45.8038	2005	6723	0.823906	136	36604	18304514	183.696	35.29	6389729	1645709	980370	151.97	18852	67959	974.84	27	18.72	29.7	44.39	53068	2082.62	14.4817	586.476	2301.79	67.8764	2.79374	3.69086	99	74.5	25257468	60319	4851	37.2585
Heilongjiang	230000	Harbin	230100	126.535	45.8038	2006	5793	0.756545	199	31720	20940751	184.744	36.81	8098657	1946839	1182934	149	21374	65078	980.4	28.87	17.67	63.61	85	53068	1445.62	22.5995	534.477	2402.85	65.7089	2.633	4.03598	118	63.8	26368354	60751	3979	37.2585
Heilongjiang	230000	Harbin	230100	126.535	45.8038	2007	5526	0.696823	237	37200	24368044	186.048	37.04	10305543	2323833	1320495	148.34	24768	60088	987.32	30.62	19.07	60.54	85	53068	1373.03	20.0818	410.712	2546.98	65.016	2.58299	5.38419	74	98.31	27689066	58232	3356	37.2585
Heilongjiang	230000	Harbin	230100	126.535	45.8038	2008	5240	0.712521	311	6583	28681851	186.527	37.57	13412751	3012746	1640056	145.46	29012	59969	989.86	33.71	21.32	62.26	85	53068	1274.9	24.5452	486.651	2472.91	64.3318	2.58327	5.05849	101	74.76	3.479e+08	54022	4039	37.2585
Heilongjiang	230000	Harbin	230100	126.535	45.8038	2009	4929	0.71421	334	60492	31755391	186.855	36.16	18920970	3484127	1933598	144.04	32053	50271	991.6	39.14	25.65	64	53.9	53068	1879.37	22.402	574.192	2400.85	68.7231	2.57283	3.47891	95	76.3	3.909e+08	51879	3510	37.2585
Heilongjiang	230000	Harbin	230100	126.535	45.8038	2010	4759	0.788407	395	8287	36648538	186.934	37.78	26518734	4529706	2381428	135.17	36951	30000	992.02	38.4	27	60.5	75	53068	2341.58	26.3191	586.229	2286.9	74.0473	2.55834	3.20086	86	89.68	4.198e+08	54000	3283	37.2585
Heilongjiang	230000	Harbin	230100	126.535	45.8038	2011	4787	0.877576	425	79404	42421894	187.175	38.83	30119710	5571368	3003190	131.34	42736	47577	993.3	37.94	13923	73.94	79.7	53068	1085.57	34.3796	433.802	2425.24	70.717	2.41265	3.91029	132	91.0388	4.238e+08	90208	5838	37.2585
Heilongjiang	230000	Harbin	230100	126.535	45.8038	2012	5128	0.877901	542	190001	45502155	187.213	36.02	39499592	6435756	3547160	138.3	45810	52257	993.5	37.03	14181	91.6	85.3	53068	1446.14	26.1003	704.182	2178.54	70.0357	2.28916	3.50441	73	83.85	4.333e+08	80740	6497	37.2585
Heilongjiang	230000	Harbin	230100	126.535	45.8038	2013	5652	0.904106	927	226242	50170491	187.533	34.76	49400101	7097811	4022808	137.4	50423	82323	995.2	36.06	14099	90.47	87.29	53068	1159.69	32.6904	710.263	2198.3	72.666	2.57881	3.49097	81	93.85	4.333e+08	65980	4487	37.2585
Heilongjiang	230000	Harbin	230100	126.535	45.8038	2014	6071	0.870197	1208	272125	53400715	186.044	33.41	41759761	7400780	4235203	136.3	53872	130401	987.3	35.46	14219	89.3	86	53068	1966	41.3265	530.987	2254.43	69.4203	2.30813	4.20369	88	98.07	4.346e+08	60028	5188	37.2585
Heilongjiang	230000	Harbin	230100	126.535	45.8038	2015	7026	0.91401	1388	299426	57512119	181.049	32.39	45956910	8248444	4077328	133.31	59027	67433	961.37	38.9669	3235.24	90.14	91.63	53100	1385.8	37.602	537.665	2224.86	69.3808	2.5434	12.6124	68	99.8	4.364e+08	49346	4809	37.2585
Heilongjiang	230000	Harbin	230100	126.535	45.8038	2016	7610	0.880447	1250	320730	61016096	181.168	31.08	50400546	8762945	3762384	130.4	63445	21781	962	38.9669	3235.24	92.2	87.3	53100	2253.81	27.1253	664.569	2165.59	69.3563	2.73952	4.05543	89	99.29	4.418e+08	26217	4235	37.2585
Heilongjiang	230000	Harbin	230100	126.535	45.8038	2017	8108	0.888591	1176	344218	62571800	179.931	36.0213	36077092	9584676	3681048	128.02	57193	34857	955	33.74	14789	94.2	87	53076	1983.8	34.6025	583.163	2273.99	66.5297	2.79237	4.44215	87	86.0847	4.429e+08	19168	2358	37.2585
Heilongjiang	230000	Harbin	230100	126.535	45.8038	2018	7358	0.709359	1425	183780	63004794	179.365	26.81	37228940	9621654	3843671	120.99	66094	29538	952	35.37	15195	73.2484	84.4999	53076	2305.22	23.305	753.732	2240.22	66.9749	2.77636	4.41342	90	84.5669	50740000	47599.6	12359.2	37.2585
Heilongjiang	230000	Harbin	230100	126.535	45.8038	2019	7527	0.787577	1034	229581	52490000	179.177	21.48	34405466	11011389	3709066	104.67	55175	29538	951	38.9669	3235.24	73.2484	84.4999	53076	2253.81		791.806	2681.69	64.5721	2.8161	5.26989	92	91.2281	8.708e+08	27996.7	11006	37.2585
Heilongjiang	230000	Harbin	230100	126.535	45.8038	2020	6737	0.845591	964	177428	51840000	133.205	22.07	30780490	11622493	3395674	1070519	54570	6162	707	34.22	3235.24	95	100	53076	2037.09		830.897	3190.74	71.6357	2.69496	4.804	95	86.206	5153	9500	10048	37.2585
Heilongjiang	230000	Qiqihar	230200	123.918	47.3543	2003	2437.58	0.846391	3	1934	3501690	127.406	35.35	740521	299435	127022	47.42	6354	56324	541.08	27.41	2823	59	44	42469	1599.81	20.6347	615.69	2412.62	60.311	2.9215	4.11461		77	6314595	49187	10412	37.2585
Heilongjiang	230000	Qiqihar	230200	123.918	47.3543	2004	2323.12	0.815571	3	2166	4018847	129.972	36.92	764137	389939	138821	41.92	7549	57088	551.98	28.92	33.1	60	72	42469	1008.48	9.76611	313	2764.93	60.4586	2.88749	3.9538		76	7754722	49821	5762	37.2585
Heilongjiang	230000	Qiqihar	230200	123.918	47.3543	2005	3223	0.839866	4	2468	4224396	131.152	27	939717	566193	158081	43.81	8003	58555	556.99	44	46.47	60	72	42469	1747.56	8.0619	523.312	2570.48	61.5859	2.44535	3.14601		75	13186601	50576	6062	37.2585
Heilongjiang	230000	Qiqihar	230200	123.918	47.3543	2006	3130	0.770754	6	4107	4815986	133.25	29.47	1259235	714901	162784	44.12	8860	58640	565.9	23.69	25.54	34.62	37.59	42469	1308.97	11.6702	490.214	2673.89	59.3228	2.39648	3.00317	59	71.99	7353683	51854	6563	37.2585
Heilongjiang	230000	Qiqihar	230200	123.918	47.3543	2007	2971	0.683598	8	5194	5560392	133.698	33.45	1602955	928827	206787	45.83	10302	59755	567.8	23.84	1172.95	56.42	43.5	42469	1135.93	10.8734	346.367	2764.48	58.4606	2.32881	4.8486	74	95.6	7.552e+08	52933	8661	37.2585
Heilongjiang	230000	Qiqihar	230200	123.918	47.3543	2008	2877	0.793207	21	2275	6658807	134.027	34.77	2105295	1156580	279709	41.81	12272	36140	569.2	31.22	1179.22	47.47	31.21	42469	1430.57	14.1338	440.861	2649.12	59.0495	2.30016	4.44075	83	66.13	7.742e+08	58091	8579	37.2585
Heilongjiang	230000	Qiqihar	230200	123.918	47.3543	2009	2547	0.951117	27	8287	6905169	134.583	36.01	3500561	917119	345336	41.6	12714	3839	571.56	35.51	34.37	42.93	32.37	42469	1634.99	9.40183	571.615	2653.23	59.9574	2.34648	2.74944	71	67.1	9694880	48755	4967	37.2585
Heilongjiang	230000	Qiqihar	230200	123.918	47.3543	2010	2561	0.94844	32	6661	8804569	133.771	40.63	4969800	1144298	513609	41.97	16309	3476	568.11	30.25	34	67.46	50.96	42469	1730.42	14.7906	446.959	2620.9	63.9649	2.4105	2.54054	72	67.1	9694880	54940	6089	37.2585
Heilongjiang	230000	Qiqihar	230200	123.918	47.3543	2011	2720	0.968197	38	8287	10658065	133.603	41.79	5372831	1367959	700753	43.19	19815	3476	567.4	37.86	5301	67.46	60.96	42469	1132.15	16.8569	459.58	2766.95	65.4793	2.27685	3.28132	88	67.1	10916097	4875	6089	37.2585
Heilongjiang	230000	Qiqihar	230200	123.918	47.3543	2012	2829	0.945903	48	34832	11760768	131.649	37.35	6295428	2637766	550140	32.2	22139	3476	559.1	8.41	5301	68	61	42469	854.029	15.0214	546.656	2486.67	64.1803	2.28062	2.46462	67	71.45	10916097	4875	7066	37.2585
Heilongjiang	230000	Qiqihar	230200	123.918	47.3543	2013	2791	0.938875	57	41550	12303980	131.154	36.68	8013655	1043247	419616	42.5	22090	3476	557	37.86	5301	74.64	53.41	42469	862.691	14.9002	652.149	2469.15	65.9476	2.36991	2.68612	68	71	10916097	4870	7006	37.2585
Heilongjiang	230000	Qiqihar	230200	123.918	47.3543	2014	2608	0.951647	73	47783	12093360	130.26	32.78	7551019	3136822	960651	41.56	23099	3521	553.2	45.01	6301	64.6	57.08	42469	1493.38	24.4577	566.621	2525.08	63.2634	2.15768	3.69449	71	83	10916097	4357	5689	37.2585
Heilongjiang	230000	Qiqihar	230200	123.918	47.3543	2015	2699	0.923863	67	47282	12703250	129.363	31.04	8316968	3885834	789712	40.74	24430	58069	549.39	38.51	5391	65	58	42469	1339.92	22.3904	537.854	2465.52	64.4284	2.61632	7.71945	67	95.3	6156097	32861	5174	37.2585
Heilongjiang	230000	Qiqihar	230200	123.918	47.3543	2016	3379	0.921202	69	50788	13253110	128.012	30.85	9165212	6630353	763519	37.65	25690	20139	544	37.86	5300	75.04	68.33	42496	2023.22	13.2595	423.788	2489.41	62.2341	2.72178	3.10852	97	83.5368	10916022	15928.2	3269	37.2585
Heilongjiang	230000	Qiqihar	230200	123.918	47.3543	2017	3910	0.882265	65	50859	13338300	125.739	37.1839	11528012	4639317	736038	36.51	26223	29538	534	38.9669	3235.24	73.2484	84.4999	42469	1519.82	20.0826	412.715	2582.39	59.7418	2.779	3.86924	66	80.1566	10915300	16871.7	4867.18	37.2585
Heilongjiang	230000	Qiqihar	230200	123.918	47.3543	2018	4060	0.715449	94	78266.7	13401571	124.797	26.05	14509099	4828943	748969	34.93	26271	29538	530	38.28	6097	73.2484	84.4999	42469	1777.96	15.2116	642.38	2641.44	61.6691	2.90218	3.88325	118	80.9268	10910000	49076.4	5054.59	37.2585
Heilongjiang	230000	Qiqihar	230200	123.918	47.3543	2019	4226	0.929029	54	40059.3	11290000	124.091	21.69	12736847	4825811	727662	27.88	22667	17668	527	38.9669	3235.24	90.9	84.4999	42469	2023.22		653.158	2662.97	57.3832	3.0282	4.40712	150	73.9	1.730e+08	8451	2484	37.2585
Heilongjiang	230000	Qiqihar	230200	123.918	47.3543	2020	3795	0.764658	76	34039.6	12000000	51.3316	22.42	11064768	5289246	745843	258921	24273	16134	218	37.91	3235.24	90.35	95.9	42469	2037.09		679.312	3165.47	63.6859	2.92661	4.10114	132	76.4703	971	20024	162.217	37.2585
Heilongjiang	230000	Jixi	230300	130.969	45.2951	2003	1739.33	0.945989	4	785	1691294	86.3255	41.41	282456	123882	51929	28.32	8695	30871	194.5	27.41	2001	0	40	22531	2883.42	17.4439	392.325	2388.65	65.3788	2.75588	4.77567		69	4751982	11369	888	37.2585
Heilongjiang	230000	Jixi	230300	130.969	45.2951	2004	1422.1	0.893674	2	905	1946995	86.1746	41.44	318176	140175	52994	28.26	10028	31953	194.16	28.78	22.97	73.2484	85	22531	1783.51	10.3405	516.506	2502.73	66.3301	3.13667	4.62729		100	6672082	13932	5143	37.2585
Heilongjiang	230000	Jixi	230300	130.969	45.2951	2005	1680	0.913995	2	1053	2046355	84.9407	28.28	431489	180000	71187	28.78	10612	30401	191.38	32	24.89	73.2484	81.25	22531	2916.37	9.01733	515.824	2508.11	66.2652	2.97603	3.82952	0	70.8	7002234	13930	4443	37.2585
Heilongjiang	230000	Jixi	230300	130.969	45.2951	2006	1533	0.880005	2	1154	2362214	84.7011	29.9	480087	222899	96278	31.34	12360	33829	190.84	32.26	25.18	0	71.06	22531	2866.82	12.0848	601.077	2456.88	65.6057	2.78131	4.02463		79.96	7302244	12930	1540	37.2585
Heilongjiang	230000	Jixi	230300	130.969	45.2951	2007	1328	0.838533	8	1816	2646464	84.8165	31.46	652445	274785	109650	29.79	13858	32476	191.1	40.56	25.39	37.95	81.35	22531	2179.34	11.1569	616.193	2651.12	65.1588	2.7945	5.19583	66	83.52	5812307	21933	1654	37.2585
Heilongjiang	230000	Jixi	230300	130.969	45.2951	2008	1226	0.860847	7	1015	3158814	84.7011	32.44	798910	336739	148144	28.07	16541	29683	190.84	38.03	31.47	73.2484	81.9	22531	2828.89	16.4517	526.489	2607.84	63.9626	2.76939	5.14674	75	73.98	6112784	21900	1559	37.2585
Heilongjiang	230000	Jixi	230300	130.969	45.2951	2009	1147	0.873899	5	2425	3538182	84.6434	39.12	1388306	390008	183823	27.82	18547	22584	190.71	42.13	27.92	73.2484	82.5	22531	2417.72	15.459	561.429	2453.88	68.6977	2.82616	3.55233	74	81	6752460	20060	1239	37.2585
Heilongjiang	230000	Jixi	230300	130.969	45.2951	2010	1115	0.83766	4	4512.08	4194931	83.9732	42.31	1617258	473231	259769	27.66	22083	23695	189.2	39.24	28	50	83.1	22531	3208.47	16.5305	641	2450.94	73.138	2.84426	3.78331	49	64.8	6952480	19762	3057	37.2585
Heilongjiang	230000	Jixi	230300	130.969	45.2951	2011	1267	0.957419	3	8400	5078321	83.84	41.95	2001015	585136	352286	27.48	26864	37044	188.9	44.03	3478	50	85	22531	3210.86	18.5953	390.436	2560.3	69.9108	2.7644	4.16343	58	90.19	6953146	23323	4109	37.2585
Heilongjiang	230000	Jixi	230300	130.969	45.2951	2012	1515	0.955164	5	10100	5823381	82.5085	40.91	2775408	683722	432740	27.4	31076	68785	185.9	42.59	3365	50	85	22531	2134.98	16.3815	591.097	2362.96	69.1202	2.63118	3.77015	78	91.1	6952872	24068	3283	37.2585
Heilongjiang	230000	Jixi	230300	130.969	45.2951	2013	1550	0.95951	10	10100	5709117	82.8192	38.53	2974910	774025	443481	19	30530	81107	186.6	40.24	3179	50	85	22531	2172.81	18.4422	727.307	2468.09	71.7256	2.98101	4.05138		90.1	7752803	21380	2638	37.2585
Heilongjiang	230000	Jixi	230300	130.969	45.2951	2014	1436.08	0.955976	10	10100	5160088	81.4877	29.75	2078051	802658	429307	24.54	27881	37718	183.6	40.24	3179	50	85	22531	3165.81	25.6517	601.684	2559.47	69.0815	2.73501	4.45061	34	90.1	7752803	21879	2008	37.2585
Heilongjiang	230000	Jixi	230300	130.969	45.2951	2015	1611	0.971903	17	14040	5146868	80.6444	25.96	2402682	787165	345430	28.28	28222	34945	181.7	39.31	3184	73.2484	84.4999	22531	2561.67	21.4396	626.262	2414.87	67.5452	2.97869	14.628	33	72.0452	7802808	17665	1413	37.2585
Heilongjiang	230000	Jixi	230300	130.969	45.2951	2016	1586	0.966718	12	14842	5183793	80.3338	24.27	2382644	1719214	363372	25.77	28647	5837	181	39.05	3163	73.2484	84.4999	22531	4067.23	14.3677	622.653	2364.09	67.3473	3.02539	4.02295	59	75.762	7812808	9327	445	37.2585
Heilongjiang	230000	Jixi	230300	130.969	45.2951	2017	1559	0.963287	14	15733	5224600	77.6708	47.551	6.58761e+06	1844652	379078	21.53	29369	4240	175	38.9669	3184	73.2484	84.4999	22531	3255.45	19.5552	512.239	2450.67	64.8056	3.12421	4.77668	78	38.38	7812809	6725	1011	37.2585
Heilongjiang	230000	Jixi	230300	130.969	45.2951	2018	1567	0.712022	26	28508	5351782	76.7831	24.09	7.74289e+06	1612540	341463	19.24	30784	29538	173	38.9669	3235.24	73.2484	84.4999	22531	3850.48	15.4054	630.334	2400.01	64.9933	3.05886	4.69267	45	83.9234	33710340	49076.4	6852.43	37.2585
Heilongjiang	230000	Jixi	230300	130.969	45.2951	2019	2436	0.661868	5	90431.2	5520000	74.7854	22.15	10803197	1734778	332705	15.08	32278	29538	169	38.9669	3235.24	95	84.4999	22598	4067.23		800.162	2529.83	63.6742	3.64895	5.29615	51	70.9473	1.730e+08	49076.4	1691.86	37.2585
Heilongjiang	230000	Jixi	230300	130.969	45.2951	2020	1453	0.832878	13	43941.4	5720000	49.5619	23.25	10704084	2153462	336601	135883	34031	2759	112	38.9669	3235.24	73.2484	84.4999	22598	2037.09		879.11	2986.17	71.0351	3.44182	4.89764	42	70.731	743	14960	2100.53	37.2585
Heilongjiang	230000	Hegang	230400	130.298	47.3499	2003	1140.86	0.949052	256.272	12	880058	75.4915	41.21	291744	109156	33298	25.14	7625	20861	110.58	27.33	1585	0	0	14648	2067.1	15.0284	510.563	2320.32	66.6265	3.10143	3.73757		73	7971613	11021	3300	37.2585
Heilongjiang	230000	Hegang	230400	130.298	47.3499	2004	1108.04	0.930132	1	55	1048765	74.9727	43.34	347241	114667	36290	27.2	9517	20948	109.82	27.5	23.72	73.2484	84.4999	14648	1249.55	8.39515	477.307	2536.86	67.1626	3.14926	3.54797		72	8011622	11485	3313	37.2585
Heilongjiang	230000	Hegang	230400	130.298	47.3499	2005	777	0.940159	256.272	168	1120588	75.0137	39.88	403620	144546	56608	23.84	10198	20782	109.88	40	23.69	73.2484	35.27	14648	2144.11	5.65958	506.112	2463.4	65.969	2.88029	2.9575	56	76	8011622	11423	3220	37.2585
Heilongjiang	230000	Hegang	230400	130.298	47.3499	2006	650	0.916857	1	206	1300017	74.6245	41.83	433054	201417	70353	27.13	11863	20682	109.31	38.4	28.27	0	0	14648	1968.2	8.84625	563.607	2388.11	65.363	2.72201	2.87052	105	78.06	6721935	31373	2353	37.2585
Heilongjiang	230000	Hegang	230400	130.298	47.3499	2007	679	0.888257	1	615	1535718	74.6382	42.5	554848	244590	77755	28.94	14048	20380	109.33	38.4	28.7	73.2484	84.4999	14648	1552.75	7.93343	459.165	2602.72	64.6069	2.87094	4.31295	99	67.8196	7021950	34331	3485	37.2585
Heilongjiang	230000	Hegang	230400	130.298	47.3499	2008	723	0.897457	0	90431.2	1846919	74.6928	43.57	723213	302472	93314	26.81	16887	19182	109.41	35.93	30.67	73.2484	84.4999	14648	2213.13	11.5397	430.591	2451.09	64.6911	2.90429	4.20088	74	79.15	7782084	36766	2805	37.2585
Heilongjiang	230000	Hegang	230400	130.298	47.3499	2009	758	0.903413	2	9818	2023349	74.6928	46.39	1091943	411471	117467	26.5	18509	15123	109.41	39.23	32.11	73.2484	84.4999	14648	1416.18	9.55986	629.522	2383.31	68.8674	2.91417	2.47827	70	85.07	8392179	36277	2790	37.2585
Heilongjiang	230000	Hegang	230400	130.298	47.3499	2010	870	0.891777	0	892	2509870	74.4253	46.6	1538500	512758	154864	25.89	23044	14739	109.1	42.4	35	52.23	84.4999	14659	2023.27	10.2363	627.246	2375.96	72.1364	2.95545	2.70723	79	83.69	8422358	32703	2705	37.2585
Heilongjiang	230000	Hegang	230400	130.298	47.3499	2011	1144	0.966947	1	4438	3130593	74.2206	47.73	1406329	618066	211842	26.18	28774	35143	108.8	43.43	1998	43.88	84.4999	14659	2061.56	13.6593	456.591	2398.6	71.0392	2.79904	3.16168	81	74.55	8602503	15685	3825	37.2585
Heilongjiang	230000	Hegang	230400	130.298	47.3499	2012	1511	0.957038	5	5201	3582393	74.0261	46.85	1952488	797483	271448	25.9	32968	26471	108.5	42.84	2185	49	84.4999	14657	2005.61	9.92862	709.58	2144.77	71.4936	2.66599	2.73816	74	74.11	8742824	16573	4007	37.2585
Heilongjiang	230000	Hegang	230400	130.298	47.3499	2013	1560	0.960658	6	6000	3200142	73.5485	44.83	1700795	748032	204899	22.5	29631	26775	107.8	33.71	2225	45.42	84.4999	14657	1136.93	12.0777	674.179	2266.91	72.9893	3.0064	3.03406	63	88.08	8342863	14500	3272	37.2585
Heilongjiang	230000	Hegang	230400	130.298	47.3499	2014	1713.6	0.959435	2	7000	2594613	73.0027	31.38	859970	746562	168062	19.96	24154	19218	107	42.34	2244	61.26	84.4999	14657	1612.18	21.0754	607.394	2313.46	70.1889	2.67413	3.4329	50	90	8242886	13749	3151	37.2585
Heilongjiang	230000	Hegang	230400	130.298	47.3499	2015	1822	0.954257	9	7700	2655736	71.9463	29.88	900561	898358	155867	19.88	24981	17455	105.61	42.51	2253	68.04	84.4999	14679	2055.74	15.6891	535.576	2261.1	69.9434	2.87322	11.5014	73	90.21	8242897	13740	3746	37.2585
Heilongjiang	230000	Hegang	230400	130.298	47.3499	2016	1583	0.948982	4	7482	2641031	70.8495	29.91	960675	1063289	188701	18.84	25244	13789	104	42.57	2256	75.55	36.59	14679	2679.77	10.3901	628.447	2262.42	67.8025	3.08675	2.94221	80	89.67	8242903	5382	4101	37.2585
Heilongjiang	230000	Hegang	230400	130.298	47.3499	2017	1473	0.945886	8	3730	2829100	68.8715	49.4635	5.94252e+06	1111987	231331	18.53	27658	23712	101	41.3	2198	78.19	81.62	14665	2202.18	15.5204	587.838	2399.51	66.4882	3.09177	3.60014	98	71.63	7932870	5278	3285	37.2585
Heilongjiang	230000	Hegang	230400	130.298	47.3499	2018	1287	0.724244	10	133.952	2895770	68.1896	32.53	5.96925e+06	1156562	252400	16.39	28891	29538	100	41.3	2870	80.56	80.95	14665	2334.66	12.0298	696.848	2317.32	67.0415	3.07538	3.61342	78	75.1369	7930000	49076.4	439.7	37.2585
Heilongjiang	230000	Hegang	230400	130.298	47.3499	2019	2952	0.950374	5	4275.66	3360000	66.8258	29.33	8.8644e+06	1429543	249401	16.91	33981	18519	98	38.9669	3235.24	78.7	84.76	14665	2679.77		922.454	2664.59	65.2869	3.19333	4.29268	104	54	69711604	4832	3448	37.2585
Heilongjiang	230000	Hegang	230400	130.298	47.3499	2020	2690	0.907825	5	90431.2	3400000	67.1667	29.12	8.63932e+06	1368276	229843	140321	34809	33112	98.5	42.02	3235.24	96.15	99.53	14665	2037.09		814.202	3226.55	70.1184	3.02386	4.33633	122	71.1083	754	2937	248.969	37.2585
Heilongjiang	230000	Shuangyashan	230500	131.159	46.6465	2003	940.419	0.961694	5	70	1148876	67.0907	41.04	282263	116999	30983	29.33	7614	20526	150.84	33.78	1993	0	64	22483	2297.62	15.5275	380.143	2372.98	64.8296	3.08622	4.61683		70	3781638	15344	585	37.2585
Heilongjiang	230000	Shuangyashan	230500	131.159	46.6465	2004	233.568	0.946079	3	926	1366325	67.2553	43.5	406272	142707	33250	30	9047	18435	151.21	33.78	32.54	73.2484	67	22483	1118.06	9.18076	485.698	2555.12	65.6523	3.13288	4.52881		80	3791638	15192	479	37.2585
Heilongjiang	230000	Shuangyashan	230500	131.159	46.6465	2005	980	0.940289	1	30	1466204	66.8149	40.39	559259	185197	51121	15.05	9728	24034	150.22	31	32.81	73.2484	66.96	22483	2360.93	6.65355	483.173	2497.01	64.619	3.03343	3.86345		79.5	3791639	37590	479	37.2585
Heilongjiang	230000	Shuangyashan	230500	131.159	46.6465	2006	1011	0.908143	3	15963.3	1692288	66.6948	41.41	834985	243838	65083	31.55	11275	24665	149.95	32.14	32.99	0	45.5	22483	2479.45	9.87018	540.751	2419.3	64.0062	2.88203	3.88189	72	71.24	5881644	38766	616	37.2585
Heilongjiang	230000	Shuangyashan	230500	131.159	46.6465	2007	1116	0.872251	6	1581	2064301	64.8392	42.79	1002826	314192	84468	33.77	13744	25277	150.44	30.65	40.1	99.16	45.5	23202	1925.59	8.15684	527.915	2630.46	63.4295	2.91705	5.13019	101	99.53	5942003	42264	616	37.2585
Heilongjiang	230000	Shuangyashan	230500	131.159	46.6465	2008	1271	0.888608	4	11698	2600512	64.8479	42.95	1204449	417975	124363	33.07	17285	22747	150.46	32.06	35.16	73.2484	45.5	23202	2170	14.8585	440.182	2523.7	62.373	2.93918	5.13975	111	83	4141761	48382	943	37.2585
Heilongjiang	230000	Shuangyashan	230500	131.159	46.6465	2009	1422	0.868838	2	980	2985082	64.9791	43.48	1952102	596818	178123	32.73	19817	22747	150.81	38.66	46.57	73.2484	48.1	23209	2078.12	13.1574	572.372	2426.09	67.4369	2.9313	3.37466	72	81.05	7342337	47382	930	37.2585
Heilongjiang	230000	Shuangyashan	230500	131.159	46.6465	2010	1806	0.816699	8	34587	3963504	65.3109	44.78	2795938	734134	240532	32.81	26215	26387	151.58	42.59	44	73.2484	55.32	23209	2343.07	14.0719	614.537	2392.77	71.5935	2.89513	3.68928	63	75	7102189	54489	1107	37.2585
Heilongjiang	230000	Shuangyashan	230500	131.159	46.6465	2011	2086	0.944047	8	3339	5029164	65.1471	46.34	3228880	818489	268500	14.95	33215	34276	151.2	43.5	2523	73.2484	84.4999	23209	2241.21	16.4544	402.263	2479.05	69.4051	2.83993	4.11016	62	83.96	6902733	32641	4838	37.2585
Heilongjiang	230000	Shuangyashan	230500	131.159	46.6465	2012	2367	0.951236	10	3939	5654312	64.8024	45.62	4388182	994067	321637	14.4	37490	37753	150.4	45.71	2331	79	100	23209	2137.09	14.4524	599.744	2250.68	69.7283	2.73099	3.69918	41	48.8	4902066	29662	3094	37.2585
Heilongjiang	230000	Shuangyashan	230500	131.159	46.6465	2013	2346	0.959549	9	4568	5551063	64.5439	43.06	4951000	1028572	289927	16.2	37007	55986	149.8	43.5	2523	79	100	23209	1524.21	15.7582	651.98	2358.35	71.9673	2.90511	3.98243	44	65.42	5182733	17550	3063	37.2585
Heilongjiang	230000	Shuangyashan	230500	131.159	46.6465	2014	1863	0.947103	6	2669	4326831	65.8738	26.16	1500099	1034518	184569	20.93	28964	42913	149	43.1	2500	55.02	84.4999	22619	2703.05	25.7164	604.516	2412.03	69.1657	2.60294	4.41805	44	89.41	6212268	21231	2933	37.2585
Heilongjiang	230000	Shuangyashan	230500	131.159	46.6465	2015	1983	0.952231	4	200	4333342	65.1797	22.77	1218325	1168033	237097	13.72	29237	37697	147.43	43.69	2534	80	84.4999	22619	2358.12	19.4452	534.348	2283.09	68.5439	3.02745	13.7344	59	89.42	6902318	18086	3476	37.2585
Heilongjiang	230000	Shuangyashan	230500	131.159	46.6465	2016	1843	0.930252	9	7692.69	4373971	63.9302	22.09	1298500	1344188	208670	14.96	29959	26219	145	42	2436	81	84.4999	22681	3292.93	11.567	619.282	2300.18	68.0845	3.13379	3.6984	135	73.53	5182319	13497	3009	37.2585
Heilongjiang	230000	Shuangyashan	230500	131.159	46.6465	2017	1802	0.937641	14	3182	4629100	41.4444	45.3567	6.78286e+06	1512444	230988	13.72	32277	17302	94	42.93	2534	96	84.4999	22681	2655.54	17.8529	534.342	2436.18	65.71	3.20373	4.45855	54	64.6	6282319	10678	1534	37.2585
Heilongjiang	230000	Shuangyashan	230500	131.159	46.6465	2018	1619	0.942017	13	16923.9	5070075	62.1638	20.53	8346579	1501267	265310	22.54	35527	17559	141	43.63	2319	73.2484	84.4999	22682	3007.68	13.6941	661.713	2362.42	65.8984	3.14079	4.42925	74	17	5580000	8635	2083	37.2585
Heilongjiang	230000	Shuangyashan	230500	131.159	46.6465	2019	1645	0.921832	8	90431.2	4760000	62.1638	21.36	10919585	1750379	270544	15.14	33857	16071	141	38.9669	3235.24	95.63	100	22682	3292.93		890.547	2594.14	64.3252	3.37862	5.06433	76	79	1.730e+08	9880	1985	37.2585
Heilongjiang	230000	Shuangyashan	230500	131.159	46.6465	2020	2148	0.919833	14	90431.2	4940000	61.0352	22.47	10920871	1788158	254147	120223	35391	19869	138.44	43.69	3235.24	96.01	100	22682	2037.09		799.146	3211.28	70.2768	3.20556	4.89079	59	75.4367	632	4078	512.431	37.2585
Heilongjiang	230000	Daqing	230600	125.104	46.5893	2003	2837.45	0.891048	8	1839	11256009	121.542	85.33	2154088	352136	299143	43.91	43927	38401	257.9	33.51	4826	56	82	21219	1735.52	26.3712	508.611	2531.3	60.236	3.21235	5.57928		78	6496003	43340	7312	37.2585
Heilongjiang	230000	Daqing	230600	125.104	46.5893	2004	3294.16	0.845628	10	2411	12395380	123.578	84.58	2382228	501843	440942	44.55	47667	43001	262.22	34.6	103.89	55	54	21219	1358.21	17.9847	311.491	2818.31	59.3802	3.19553	5.46982		83	76012591	50024	7799	37.2585
Heilongjiang	230000	Daqing	230600	125.104	46.5893	2005	3249	0.859664	6	3081	14007195	124.596	85.92	3026885	647439	458596	47.06	53199	43366	264.38	31	107.26	48.98	81.25	21219	1805.86	15.8354	575.414	2603.51	62.7882	2.75866	4.32805	65	80.01	83313121	61097	8003	37.2585
Heilongjiang	230000	Daqing	230600	125.104	46.5893	2006	3465	0.8212	17	4429	16203336	126.915	85.64	3876778	717561	517771	51.61	60493	41342	269.3	35.03	108.89	65.76	82.94	21219	1272.37	21.1448	397.947	2779.23	58.1799	2.7375	4.57856	88	79.02	68013654	61594	7984	37.2585
Heilongjiang	230000	Daqing	230600	125.104	46.5893	2007	3455	0.800098	21	9267	18222781	128.828	84.97	4859958	867270	628585	55.03	67161	35022	273.36	37.09	136.75	70.1	85.16	21219	1150.7	16.6303	337.269	2852.04	58.0029	2.67023	6.17886	83	94.31	93117530	60916	8373	37.2585
Heilongjiang	230000	Daqing	230600	125.104	46.5893	2008	3727	0.801117	18	1497	22203734	130.652	85.08	6033565	1109235	825498	54.16	80655	33902	277.23	43.17	48.97	85.49	85.16	21219	1120.96	21.1905	431.206	2728.42	59.1546	2.66219	5.7725	98	88.47	10966402	57254	8984	37.2585
Heilongjiang	230000	Daqing	230600	125.104	46.5893	2009	3392	0.798161	27	13997	21200036	132.037	78.68	7535024	1197155	844833	52.94	76068	30007	280.17	37.54	151.31	90.13	20.89	21219	1539.27	17.7461	467.483	2627.86	59.7913	2.6692	4.20246	77	70.63	1.765e+08	59814	8578	37.2585
Heilongjiang	230000	Daqing	230600	125.104	46.5893	2010	4124	0.774353	25	6467	29000642	131.863	82.24	10360572	1311640	958964	51.89	103576	29715	279.8	39.62	154	91.85	50.1	21219	1398.37	25.1122	417.22	2626.19	64.4971	2.70888	3.71141	72	70.77	1.779e+08	60515	8786	37.2585
Heilongjiang	230000	Daqing	230600	125.104	46.5893	2011	5258	0.914835	39	42210	37415389	132.711	82.05	10500012	1744915	1319293	55.5	133301	21561	281.6	44.7	10057	92.23	87	21219	907.918	30.6336	461.048	2813.15	64.1072	2.54648	4.5293	70	95.92	1.800e+08	56926	5542	37.2585
Heilongjiang	230000	Daqing	230600	125.104	46.5893	2012	5847	0.901834	47	50307	40010695	130.843	80.88	13755055	1809812	1403267	54.1	142067	31461	281.6	43.16	10057	92.5	95	21522	960.251	23.1941	542.613	2555.12	63.0573	2.51765	3.8489	74	96.2	1.918e+08	55054	6565	37.2585
Heilongjiang	230000	Daqing	230600	125.104	46.5893	2013	6340	0.915719	47	60032	41814993	131.308	79.36	15278933	1850332	1436000	53.1	147756	29463	282.6	45.28	10912	93.19	95.19	21522	972.126	24.995	579.512	2524.93	67.1142	2.66401	3.97879	57	96.42	2.081e+08	47030	5174	37.2585
Heilongjiang	230000	Daqing	230600	125.104	46.5893	2014	6459	0.933027	64	68000	40775057	130.072	75.53	9195635	1789269	1410421	53.06	146518	31979	276	45.36	11113	93.03	90.43	21219	1655.46	37.2801	477.399	2607.29	61.8562	2.38725	5.21778	97	95.48	2.153e+08	38435	3835	37.2585
Heilongjiang	230000	Daqing	230600	125.104	46.5893	2015	5008	0.938859	71	73456	29834587	129.827	64.88	5540883	1966371	1272318	52.02	110113	19776	275.48	45.6	11172	95.61	90.5	21219	1472.31	32.635	497.86	2512.96	63.8659	2.78795	10.4681	51	95.85	2.167e+08	34170	3695	37.2585
Heilongjiang	230000	Daqing	230600	125.104	46.5893	2016	4265	0.907857	80	55481.1	26100031	130.072	56.07	5652597	2635331	1302463	51.67	94690	12664	276	45.79	11218	42.07	100	21219	1827.68	20.241	502.427	2603.54	63.1891	2.86991	4.60595	79	78.155	2.183e+08	17322	4500.59	37.2585
Heilongjiang	230000	Daqing	230600	125.104	46.5893	2017	4174	0.905799	81	58124.1	26805200	128.658	51.649	20300813	2946439	1552735	50.79	97677	9548	273	43.41	10722	42.07	100	21219	1476.07	27.5049	431.822	2745.31	58.9786	2.96001	5.39699	106	58.64	1.870e+08	15525	3436	37.2585
Heilongjiang	230000	Daqing	230600	125.104	46.5893	2018	4277	0.919091	157	91593.4	28011583	128.658	53.95	20552857	3006786	1508652	49.17	102639	8638	273	43.68	13441	95.3	96.99	21219	1722.78	20.9736	558.102	2635.03	61.3913	2.91144	5.252	61	61.58	18010000	13286	3683	37.2585
Heilongjiang	230000	Daqing	230600	125.104	46.5893	2019	3790	0.906026	92	83199.9	25680000	128.272	52.62	22545960	3159091	1641364	46.92	94289	7842	272	38.9669	3235.24	95.51	96.85	21205	1827.68		536.056	2711.8	57.6757	2.99079	5.84374	59	59	61385343	13309	3780	37.2585
Heilongjiang	230000	Daqing	230600	125.104	46.5893	2020	3459	0.894626	89	102123	23010000	95.2606	46.72	20328429	3369001	1528677	426670	84784	5809	202	44.26	3235.24	96.15	100	21205	2037.09		672.221	3238.93	65.5877	2.8738	5.35836	52	78.9309	2017	7524	4015.33	37.2585
Heilongjiang	230000	Yichun	230700	128.841	47.7275	2003	1495.65	0.950854	1	183	950709	39.6929	43.79	165672	121021	24641	22.57	7150	27107	130.03	22.19	3506	2	24	32759	1841.95	14.7305	699.959	2418.41	68.751	2.51669	3.04745		51	11313520	8184	1271	37.2585
Heilongjiang	230000	Yichun	230700	128.841	47.7275	2004	632.743	0.921338	3	352	1092023	39.5525	45.65	212472	152450	21715	23.03	8403	27382	129.57	22.24	42.6	73.2484	24	32759	1201.83	7.34572	506.845	2473.54	67.6215	2.54563	2.84439		79	11323530	8445	1219	37.2585
Heilongjiang	230000	Yichun	230700	128.841	47.7275	2005	553	0.931045	2	686	1159296	39.3144	37.74	294923	150645	26363	22.24	8974	28864	128.79	23	44.31	73.2484	84.4999	32759	1678.8	5.71591	607.508	2384.98	66.9879	2.21084	2.15513	82	66.49	11703639	9710	1694	37.2585
Heilongjiang	230000	Yichun	230700	128.841	47.7275	2006	578	0.894565	3	986	1303332	38.9939	37.69	390322	199110	29499	22.87	10156	29484	127.74	23.13	44.94	0	0	32759	1373.56	8.03301	566.87	2403.14	65.9573	2.09387	2.08496	148	59.97	12653668	10577	1665	37.2585
Heilongjiang	230000	Yichun	230700	128.841	47.7275	2007	642	0.846346	3	625	1532188	38.9511	37.17	507179	285930	37626	21.32	12001	31127	127.6	23.89	46.91	46.39	84.4999	32759	1308.85	7.33691	438.32	2558.46	65.6955	2.14746	3.66628	139	86	12993812	12072	1728	37.2585
Heilongjiang	230000	Yichun	230700	128.841	47.7275	2008	707	0.893653	3	4700	1790114	38.9603	36.71	702888	374026	48302	18.14	14029	22624	127.63	25.27	50.3	73.2484	84.4999	32759	1563.79	11.1757	467.187	2360.72	65.8333	2.16171	3.54292	141	76.73	13534078	9761	1546	37.2585
Heilongjiang	230000	Yichun	230700	128.841	47.7275	2009	694	0.828534	5	2769	1724616	38.8626	36.84	1022369	512960	58612	17.67	13530	31750	127.31	26.01	52.93	73.2484	78.6	32759	1046.91	8.82827	708.146	2327.22	68.0157	2.13476	1.83277	119	84.05	14624289	10086	1129	37.2585
Heilongjiang	230000	Yichun	230700	128.841	47.7275	2010	900	0.834265	0	11300	2024407	38.7527	39.25	1535686	637255	83204	18.21	15924	25549	126.95	26.01	64	79	80.6	32759	2014.12	9.22334	605.16	2306.91	71.3514	2.21859	2.0506	98	79.01	14625211	10515	757	37.2585
Heilongjiang	230000	Yichun	230700	128.841	47.7275	2011	803	0.981937	4	8330	2296836	38.5543	37.83	1610661	788943	100258	19.03	18142	17162	126.3	25.39	4190	85	81	32759	1176.49	12.8345	534.059	2363.06	70.89	2.00511	2.49218	152	76	14235115	15541	685	37.2585
Heilongjiang	230000	Yichun	230700	128.841	47.7275	2012	875	0.975335	3	5676	2600327	38.2185	33.81	2181102	936280	123764	19.9	20686	15502	125.2	27.99	4619	85	100	32759	1323.15	8.35367	754.862	2053.91	72.1543	2.02051	1.92411	94	77	15614549	17002	1438	37.2585
Heilongjiang	230000	Yichun	230700	128.841	47.7275	2013	923	0.975457	1	6530	2844921	37.608	32.57	2564943	995349	148435	19.3	23129	19467	123.2	29.27	4830	85	100	32759	818.047	12.2713	735.224	2160.01	72.9328	2.48052	2.33469	86	83.5	16354785	20250	829	37.2585
Heilongjiang	230000	Yichun	230700	128.841	47.7275	2014	1962.03	0.973201	5	948	2560255	37.1951	23.48	1326112	1029241	146429	18.38	20885	18890	122	1.02	174	85	100	32800	1202.52	19.7826	692.638	2295.64	69.8017	2.24391	2.61084	81	84	64154	17543	1105	37.2585
Heilongjiang	230000	Yichun	230700	128.841	47.7275	2015	867	0.976229	53	1050	2481966	36.9482	18.67	1010069	1441862	142563	17.4	20414	15870	121.19	38.9669	3235.24	71.44	100	32800	1702.34	15.5648	635.662	2236.13	70.0032	2.49988	10.0282	60	83.6	64154	17778	1059	37.2585
Heilongjiang	230000	Yichun	230700	128.841	47.7275	2016	908	0.958337	4	459	2512167	35.9756	19.7	762998	1269338	140451	16.98	21043	7692	118	30.54	4795	87.9	64.26	32800	2360.67	11.4738	646.079	2211.95	67.726	2.67367	2.33776	124	70.12	18204558	11177	725	37.2585
Heilongjiang	230000	Yichun	230700	128.841	47.7275	2017	1054	0.949719	9	500	2581400	35.3659	44.5174	5.89787e+06	1481757	161879	16.49	22109	9113	116	31.45	4845	88.53	62.12	32800	1578.15	14.9235	636.413	2308.4	66.4776	2.65157	2.87339	152	9.13	18344630	9991	692	37.2585
Heilongjiang	230000	Yichun	230700	128.841	47.7275	2018	1274	0.721463	6	6762.41	2741523	34.7561	21.64	7056815	1566785	178857	16.6	23837	29538	114	31.8	4665	91.94	68.69	32800	2173.26	11.6957	774.873	2327.97	67.4282	2.66143	2.91658	121	73.7128	18450000	49076.4	1898.72	37.2585
Heilongjiang	230000	Yichun	230700	128.841	47.7275	2019	885	0.964984	2	90431.2	2990000	34.1463	19.81	7.94841e+06	1750626	193438	16.41	26384	9860	112	38.9669	3235.24	80.59	90.7	32800	2360.67		875.174	2533.15	65.3073	2.76707	3.56543	124	11.62	1.730e+08	4160	337	37.2585
Heilongjiang	230000	Yichun	230700	128.841	47.7275	2020	1317	0.910524	9	15451.9	2940000	22.561	17.35	9.18012e+06	1985662	152430	106374	26506	29538	74	38.53	3235.24	99.5	95.1	32800	2037.09		845.377	2859.76	69.6769	2.58791	3.62156	133	77.759	1652	3383	131.55	37.2585
Heilongjiang	230000	Jiamusi	230800	130.319	46.7999	2003	1252.31	0.87421	1	137	2008599	74.8318	28.38	352078	219179	56191	33.77	8226	52833	244.73	39.64	2220	0	15	32704	1917.17	15.8686	436.419	2313.36	65.5373	3.2059	4.25318		58	3752124	23423	7734	37.2585
Heilongjiang	230000	Jiamusi	230800	130.319	46.7999	2004	1325.9	0.827232	4	209	2362956	75.6207	27.83	367624	248897	46135	32.64	9605	52836	247.31	39.64	25.96	73.2484	84.4999	32704	1106.69	9.32738	474.015	2554.45	66.5875	3.27869	4.08878		62	3752124	23524	7507	37.2585
Heilongjiang	230000	Jiamusi	230800	130.319	46.7999	2005	1499	0.877643	2	175	2415433	74.9236	19.9	453812	309793	54437	31.15	9812	43429	245.03	40	27.12	73.2484	84.4999	32704	1855.12	7.72661	477.222	2487.66	65.3487	3.07543	3.44092	76	61	3842222	39868	5188	37.2585
Heilongjiang	230000	Jiamusi	230800	130.319	46.7999	2006	1445	0.79282	8	1726	2785370	75.8898	20.21	674617	421573	86649	30.57	11295	55545	248.19	39.9	27.51	4.55	63.39	32704	2273.03	10.1109	559.864	2393.5	64.8712	2.89602	3.45023	71	80.26	5252258	40740	3960	37.2585
Heilongjiang	230000	Jiamusi	230800	130.319	46.7999	2007	1467	0.750449	4	2579	3368924	76.6053	20.84	888148	548221	85251	31.66	13690	49469	250.53	39.9	27.85	19.74	83.55	32704	1935.19	8.97109	484.38	2616.44	64.0907	3.04779	4.77604	64	90.31	5322298	35187	3511	37.2585
Heilongjiang	230000	Jiamusi	230800	130.319	46.7999	2008	1457	0.781754	7	197	3985000	76.9447	20.8	1131045	706831	110014	29.38	15871	45573	251.64	40.35	29.2	60.13	85.36	32704	2346.32	15.9743	428.974	2499.16	63.7679	3.09969	4.69843	68	82.5	5932406	33088	3361	37.2585
Heilongjiang	230000	Jiamusi	230800	130.319	46.7999	2009	1434	0.867168	4	5128	4326603	77.1343	21.36	1709370	884835	145400	28.35	17172	21801	252.26	40.28	30.37	66.53	47.21	32704	1442.6	13.0604	599.092	2407.22	68.6929	3.1171	2.99784	71	81.41	6662475	33770	3276	37.2585
Heilongjiang	230000	Jiamusi	230800	130.319	46.7999	2010	1527	0.882029	6	1390	5124563	77.5991	26.13	2692022	1218078	208509	27.63	20254	15900	253.78	40.09	44	66.53	47.21	32704	1616.16	13.3492	629.89	2395.07	72.0658	3.13483	3.21605	67	70.45	7403618	37268	3185	37.2585
Heilongjiang	230000	Jiamusi	230800	130.319	46.7999	2011	1546	0.979985	4	15080	6253089	76.5961	26.58	2933306	1422991	314795	27.76	24853	38347	250.5	40.22	3901	59	100	32704	1691.9	16.0324	419.681	2438.35	70.4119	3.02137	3.65537	54	80	7973752	14434	1319	37.2585
Heilongjiang	230000	Jiamusi	230800	130.319	46.7999	2012	1537	0.980311	2	6678	6682943	73.1715	25.81	3690400	1606535	379453	22.8	27774	34977	239.3	41.13	4031	87.96	100	32704	1804.06	14.0366	671.829	2195.4	70.6279	2.84728	3.25896	49	81.41	8403881	13045	1270	37.2585
Heilongjiang	230000	Jiamusi	230800	130.319	46.7999	2013	1697	0.972857	7	21000	7921480	74.0276	24.81	4863400	1993135	434731	18.4	32733	40248	242.1	41.56	4031	66.92	92.11	32704	1424.57	14.6623	660.282	2311.06	72.5229	3.12292	3.52707	42	81.51	8473875	12930	1950	37.2585
Heilongjiang	230000	Jiamusi	230800	130.319	46.7999	2014	2233.29	0.968473	8	23000	7659799	73.8136	22.81	4831163	1875138	420123	17.77	32864	40605	241.4	41.56	4031	66.92	92.11	32704	2110.45	24.9112	582.312	2336.41	69.8294	2.76685	3.95868	30	81.51	8473875	11688	1122	37.2585
Heilongjiang	230000	Jiamusi	230800	130.319	46.7999	2015	1669	0.985772	14	24000	8101676	72.6364	22.01	5338913	2120733	359846	18.01	35069	16563	237.55	41.56	4031	66.93	100	32704	1796.06	18.0683	517.518	2266.87	69.2385	2.98586	12.9998	52	62.93	853878	10008	672	37.2585
Heilongjiang	230000	Jiamusi	230800	130.319	46.7999	2016	1458	0.963007	9	1981	8450332	72.774	21.48	5883482	2362182	377667	16.63	36878	8622	238	41.61	4036	85	100	32704	2405.84	11.5661	620.685	2274.59	67.6478	3.17602	3.43651	78	64.41	8493878	10333	463	37.2585
Heilongjiang	230000	Jiamusi	230800	130.319	46.7999	2017	1497	0.972988	43	1185	9920500	71.8567	43.5611	9.72742e+06	2742664	397479	16.09	41419	5266	235	38.9669	3235.24	86.83	95.83	32704	2153.59	18.363	555.858	2402.62	66.0392	3.20925	4.11977	56	55.7	8603878	5049	618	37.2585
Heilongjiang	230000	Jiamusi	230800	130.319	46.7999	2018	1345	0.979668	15	3664.09	10120491	71.2451	19.96	11038794	2727936	412695	24.07	39344	3995	233	38.9669	3732	87.5	94.3	32704	2057.4	14.3071	659.532	2306.28	66.4434	3.17599	4.10042	85	57.06	8600000	3521	379	37.2585
Heilongjiang	230000	Jiamusi	230800	130.319	46.7999	2019	1371	0.97426	18	46340	7630000	71.2451	11.7	10317267	2979246	430404	22.91	32788	3995	233	38.9669	3235.24	87.5	94	32704	2405.84		906.134	2694.74	64.7839	3.35364	4.78145	73	57	1.730e+08	3521	379	37.2585
Heilongjiang	230000	Jiamusi	230800	130.319	46.7999	2020	1413	0.943934	18	41196.7	8120000	70.392	12.93	10598194	3417891	465923	163986	35124	7959	230.21	42.5	3235.24	88.5	95	32704	2037.09		813.677	3308.15	70.1834	3.18108	4.68684	55	76.2277	870	3569	1280.71	37.2585
Heilongjiang	230000	Qitaihe	230900	131.003	45.7717	2003	837.189	0.969347	0	1300	796885	140.556	50.23	249272	72104	27643	13.31	9171	14830	87.44	11.76	847	11	57	6221	2346.2	18.371	391.38	2337.47	61.8888	2.9957	4.98998		75	460725	14390	836	37.2585
Heilongjiang	230000	Qitaihe	230900	131.003	45.7717	2004	753.861	0.938407	256.272	1456	965164	141.697	53.23	320155	88517	35980	15.38	10994	20653	88.15	10.45	15.26	73.2484	66	6221	882.466	10.758	484.863	2496.17	62.453	3.10918	4.6776		76	476780	16454	884	37.2585
Heilongjiang	230000	Qitaihe	230900	131.003	45.7717	2005	1264	0.931501	1	33	1002149	142.148	49.13	400838	124123	58828	15.63	11989	26782	88.43	9	16.57	73.2484	58.5	6221	2819.84	8.42796	470.747	2412.32	62.8873	3.02196	3.82844		70.1	491853	24638	1779	37.2585
Heilongjiang	230000	Qitaihe	230900	131.003	45.7717	2006	1560	0.904339	1	64	1142269	143.176	49.97	512170	179438	71706	15.96	12870	24898	89.07	28.29	30.43	0	58.62	6221	2604.8	13.4772	514.435	2354.19	62.4283	2.80775	4.05778		77.77	5001588	34441	1732	37.2585
Heilongjiang	230000	Qitaihe	230900	131.003	45.7717	2007	1943	0.877599	7	128	1351595	143.884	51.78	692752	200779	85911	15.93	15137	24279	89.51	33.02	35.07	73.66	70	6221	1784.57	12.762	502.106	2531.41	60.9698	2.85293	5.22473	68	59.04	5641850	33973	873	37.2585
Heilongjiang	230000	Qitaihe	230900	131.003	45.7717	2008	2832	0.884887	1	10951	1871613	145.025	58.78	915138	312934	130832	13.87	20826	23925	90.22	33.87	35.56	73.2484	74	6221	2516.02	17.0159	447.681	2447.58	60.893	3.29905	5.23385	70	68.34	3741901	33544	1255	37.2585
Heilongjiang	230000	Qitaihe	230900	131.003	45.7717	2009	4017	0.882278	1	407	2336262	149.124	63.33	1354154	427139	167846	13.23	25534	20267	92.77	31.7	39.3	73.2484	75.25	6221	2365.41	17.525	560.532	2355.38	65.9675	3.27438	3.58823	70	71.65	4482174	29858	1680	37.2585
Heilongjiang	230000	Qitaihe	230900	131.003	45.7717	2010	5577	0.818703	1	12251	3052237	149.245	66.17	1943325	485104	233224	13.43	32890	26895	92.86	35.87	45	17.26	70	6222	3128.06	19.1059	531.115	2335.26	68.6819	3.30142	3.75629	77	86.82	4672546	18767	2671	37.2585
Heilongjiang	230000	Qitaihe	230900	131.003	45.7717	2011	5248	0.969727	2	1337	3080590	149.011	63.32	1206256	579644	260052	14.07	33209	18748	92.7	42.85	2657	85.2	100	6221	3243.48	20.1269	423.933	2433.76	65.3984	3.26667	4.15499	95	85.46	4772335	18415	2634	37.2585
Heilongjiang	230000	Qitaihe	230900	131.003	45.7717	2012	5019	0.963983	6	2826	2989081	148.529	58.22	1203043	608579	217940	13.6	32308	18883	92.4	39.99	2719	85.2	100	6221	2310.97	18.2035	573.566	2052.74	65.4955	3.07537	3.7006	73	85.53	4802415	17502	2932	37.2585
Heilongjiang	230000	Qitaihe	230900	131.003	45.7717	2013	3994	0.966838	12	655	2409883	147.886	46.29	1916608	631117	189259	12.7	26194	17025	92	40.09	2726	85.2	100	6221	1934.16	22.0962	638.579	2146.93	68.3221	3.30814	4.04494	51	87	4832441	16590	2288	37.2585
Heilongjiang	230000	Qitaihe	230900	131.003	45.7717	2014	3540	0.970035	4	1160	2142590	141.778	40.69	1056134	620773	180043	12.62	25123	19609	88.2	38.51	2734	62.5	100	6221	3001.14	30.2819	598.054	2185.43	66.8859	2.92506	4.473	75	88.7	4832467	16548	1554	37.2585
Heilongjiang	230000	Qitaihe	230900	131.003	45.7717	2015	3553	0.974162	19	770	2126515	133.596	36.78	957854	724605	172494	11.17	24823	15705	83.11	43.65	2968	43.9	98.18	6221	2690.2	26.0914	556.356	2090.97	65.5492	3.3222	13.7419	60	88.9	4972679	14280	1572	37.2585
Heilongjiang	230000	Qitaihe	230900	131.003	45.7717	2016	2456	0.952761	4	2530	2166414	128.597	36.52	801137	916832	154606	8.94	26500	10694	80	43.72	2973	86.5	98.21	6221	4391.8	18.3935	607.02	2114.07	65.3899	3.35829	4.08597	61	95.2	4982685	12332	913	37.2585
Heilongjiang	230000	Qitaihe	230900	131.003	45.7717	2017	1718	0.958005	4	262	2288400	126.989	46.6286	4.99498e+06	882841	227534	8.85	28836	8062	79	43.87	2983	90.52	100	6221	2887.91	23.4254	519.066	2172.64	62.6587	3.50108	4.72241	93	80.6	5072710	8669	389	37.2585
Heilongjiang	230000	Qitaihe	230900	131.003	45.7717	2018	1253	0.959515	5	18251.8	2503258	126.01	39.87	6.73436e+06	942751	274750	8.87	32028	6383	78	44.43	2730	94	100	6190	3982.54	17.4432	639.83	2111.93	63.0196	3.37856	4.65322	93	79.8	5270000	7076	388	37.2585
Heilongjiang	230000	Qitaihe	230900	131.003	45.7717	2019	1761	0.959632	6	90431.2	2310000	124.394	41.32	6.9615e+06	1365975	304236	8.19	29912	4392	77	38.9669	3235.24	94.67	100	6190	4391.8		781.762	2792.1	61.4964	3.56933	5.35594	121	80.2	1.730e+08	5792	254	37.2585
Heilongjiang	230000	Qitaihe	230900	131.003	45.7717	2020	2577	0.90553	4	90431.2	2060000	111.405	38.35	7.40311e+06	1250084	192536	83707	26979	4774	68.96	46.01	3235.24	95.29	100	6190	2037.09		852.234	3339.76	68.1195	3.27457	5.05537	117	79.2591	610	5368	6852.43	37.2585
Heilongjiang	230000	Mudanjiang	231000	129.633	44.5517	2003	1331.8	0.884448	6	2277	2669036	66.5352	41.99	596822	248774	95127	28.9	9866	43917	270.02	46.81	2762	25	67	40583	3018.09	17.044	443.424	2242.87	65.2849	2.5228	5.00543		73	4142642	32602	7725	37.2585
Heilongjiang	230000	Mudanjiang	231000	129.633	44.5517	2004	1541.1	0.855284	5	4124	3017544	66.6166	42.38	717233	288221	100830	27.87	11168	41511	270.35	46.03	33.53	73.2484	100	40583	2310.4	9.86636	525.858	2410.85	66.0957	2.92459	4.83529		99	4322641	26648	7857	37.2585
Heilongjiang	230000	Mudanjiang	231000	129.633	44.5517	2005	2104	0.906708	3	5298	3028103	65.6186	34.99	862109	373975	126038	27.32	11285	19867	266.3	46	77.96	73.2484	100	40583	3182.96	10.6688	513.595	2308.11	65.7188	2.76745	3.87641	73	74.15	4326092	44202	9138	37.2585
Heilongjiang	230000	Mudanjiang	231000	129.633	44.5517	2006	2039	0.800748	4	6268	3470888	66.0794	34.3	1012117	421233	135164	27.04	12713	45821	268.17	44.48	78.46	0	100	40583	2681.58	13.8553	517.832	2379.41	64.389	2.67198	4.39734	90	63.5	4296212	44302	10602	37.2585
Heilongjiang	230000	Mudanjiang	231000	129.633	44.5517	2007	2036	0.772604	7	7581	4169660	66.4884	34.31	1562781	590641	190513	26.43	15105	44596	269.83	44.77	77.55	82.8	100	40583	2141.82	13.0986	533.268	2401.57	64.2441	2.64691	5.39155	89	92.31	4296212	44749	3272	37.2585
Heilongjiang	230000	Mudanjiang	231000	129.633	44.5517	2008	2026	0.79793	11	4196	5060872	66.5057	35.06	2213210	752642	251308	24	17983	42545	269.9	44.66	63.66	37.19	100	40583	3368.34	14.6335	521.466	2369.32	61.6303	2.74578	5.33723	72	95.55	5585055	41961	2336	37.2585
Heilongjiang	230000	Mudanjiang	231000	129.633	44.5517	2009	2191	0.759303	10	11093	6292848	66.6708	37.45	3695060	1031683	305663	24.23	22645	42219	270.57	44.78	63.35	57.61	100	40583	3160.57	15.7648	598.09	2260.92	66.8664	2.65286	3.82408	61	90.1	5605062	40597	3291	37.2585
Heilongjiang	230000	Mudanjiang	231000	129.633	44.5517	2010	2302	0.795934	12	9455	7649791	66.587	39.63	5330537	1360930	428230	23.75	27545	29471	270.23	38.59	57	66.88	100	40583	3906.59	15.3381	578.14	2218.94	70.5072	2.69865	3.76996	64	96.37	7395084	42691	2793	37.2585
Heilongjiang	230000	Mudanjiang	231000	129.633	44.5517	2011	2247	0.964049	11	29263	9403461	65.3684	41.1	5797513	1628952	607717	23.83	33675	23602	267.2	36.83	2983	67.56	100	40876	2995.54	17.0963	394.748	2424.05	66.6267	2.67695	4.1057	82	96.45	5805062	23157	2753	37.2585
Heilongjiang	230000	Mudanjiang	231000	129.633	44.5517	2012	2128	0.954953	10	13183	9810518	67.5954	43.08	7010858	1828599	702928	23	37001	39463	259.6	39.49	3001	60.09	97.5	38405	2727.02	15.0978	679.003	2164.72	67.8985	2.50847	3.66926	69	97.99	7495080	23140	3435	37.2585
Heilongjiang	230000	Mudanjiang	231000	129.633	44.5517	2013	2384	0.963834	17	5976	12160742	67.4391	41.02	9910796	2213267	913055	26.5	46953	46770	259	38.79	3026	22.02	100	38405	2188.86	18.3454	724.703	2234.57	69.4439	2.64653	3.98605	73	100	7595105	23130	1925	37.2585
Heilongjiang	230000	Mudanjiang	231000	129.633	44.5517	2014	2247	0.956638	14	49707	12640168	67.9939	37.19	11567196	2392674	881443	26.38	42792	53563	264	37.81	3063	22.31	98	38827	3450.44	23.0375	532.987	2276.58	67.4058	2.72858	4.34192	77	61	8095182	20291	1276	37.2585
Heilongjiang	230000	Mudanjiang	231000	129.633	44.5517	2015	1917	0.972022	9	46271	13107000	67.4788	35.81	11103906	2422337	589788	26.48	47356	30311	262	20.68	1696	65.52	95.98	38827	2819.86	22.848	626.546	2178.44	67.059	2.94126	14.6843	54	99.32	7825155	21546	1108	37.2585
Heilongjiang	230000	Mudanjiang	231000	129.633	44.5517	2016	2352	0.896996	21	54093	13681181	66.7062	35.63	12174398	2590112	680098	25.4	49618	8265	259	21.04	1725	65.55	95.98	38827	4340.47	16.0144	692.055	2114.18	67.4302	3.01727	4.30787	101	99.38	7825160	7330	9904	37.2585
Heilongjiang	230000	Mudanjiang	231000	129.633	44.5517	2017	2380	0.964652	28	57351	13447300	65.6759	46.8783	12819369	2861515	758965	21.76	49214	4325	255	27.08	2227	67	96.88	38827	3377.25	20.7909	624.642	2274.58	64.3542	3.1745	4.73028	45	53.02	7825297	7213	528	37.2585
Heilongjiang	230000	Mudanjiang	231000	129.633	44.5517	2018	1729	0.961825	14	30069.3	13027111	64.9033	34.26	12522785	2487441	594839	19.87	48201	5516	252	27.6	5341	67	96.88	38827	4380.74	14.2302	759.191	2201.04	64.416	3.05272	4.62167	74	61.59	7820000	6674	539	37.2585
Heilongjiang	230000	Mudanjiang	231000	129.633	44.5517	2019	1592	0.967782	17	29204.5	8250000	64.3882	21.39	11813101	2063561	587884	19.2	32811	7818	250	38.9669	3235.24	81.36	100	38827	4340.47		690.366	2550.29	62.306	3.1277	5.48219	43	61	1.730e+08	3999	402	37.2585
Heilongjiang	230000	Mudanjiang	231000	129.633	44.5517	2020	1318	0.934392	12	31731.5	8320000	58.9847	21.39	11085118	2847941	545433	189161	33428	6539	229.02	28.2	3235.24	95	100	38827	2037.09		827.398	2955.98	68.4446	2.96014	5.08535	61	80.1495	395	5322	35.2203	37.2585
Heilongjiang	230000	Heihe	231100	127.529	50.2453	2003	2021.38	0.989763	3	85	971388	25.2525	21.58	263281	155529	36880	31.1	5595	3484	173.55	11.35	193	0	0	68726	1373.62	15.3825	704.924	2450.68	66.4125	2.55793	2.17506		97	48178	7369	667	37.2585
Heilongjiang	230000	Heihe	231100	127.529	50.2453	2004	1192.09	0.985744	3	80	1122757	25.3281	20.68	276385	173113	38636	31.47	6175	4001	174.07	11.35	8.99	73.2484	84.4999	68726	635.817	7.5347	451.607	2624.18	66.9467	2.61636	2.08801		97	48178	8353	598	37.2585
Heilongjiang	230000	Heihe	231100	127.529	50.2453	2005	461	0.987544	1	1182	1204960	25.4052	15.7	371229	224879	31006	27	6877	4201	174.6	11	10.26	73.2484	84.4999	68726	1259.64	4.88213	460.184	2605.24	64.9615	2.37823	1.69355	44	97.2	65195	15116	232	37.2585
Heilongjiang	230000	Heihe	231100	127.529	50.2453	2006	493	0.982644	0	1079	1356863	25.2437	16.2	330703	306930	36131	26.81	7795	4200	173.49	18	18.21	73.2484	84.4999	68726	1162.36	7.30732	543.321	2580.37	64.2921	2.32193	1.16193	72	97.2	67342	15000	331	37.2585
Heilongjiang	230000	Heihe	231100	127.529	50.2453	2007	559	0.977206	1	1382	1663188	25.3136	15.93	410115	364151	47185	26.84	9370	4170	173.97	18.21	18.08	71.79	84.4999	68726	1096.42	7.16896	361.737	2755.23	63.812	2.2956	2.98379	63	83.8	67346	19172	191	37.2585
Heilongjiang	230000	Heihe	231100	127.529	50.2453	2008	640	0.971361	1	3100	2056219	25.3034	16.11	606180	479263	71819	28.54	11800	5604	173.9	22.37	22.16	73.2484	100	68726	1271.52	10.3467	463.541	2593.94	63.426	2.23947	2.77385	77	100	161425	20783	178	37.2585
Heilongjiang	230000	Heihe	231100	127.529	50.2453	2009	697	0.933007	5	4005	2242095	21.2027	16.16	1314818	581778	98711	29.28	12882	12036	174.21	25.21	22.12	19	100	82164	1169.56	5.32868	641.439	2494.85	64.3692	2.22828	0.783163	72	100	139425	20313	189	37.2585
Heilongjiang	230000	Heihe	231100	127.529	50.2453	2010	814	0.960048	2	3325	2610994	21.2027	17.12	1793122	976076	195426	29.46	14994	5617	174.21	27.32	24	85	61.9	82164	1402.76	5.73389	542.325	2482.03	67.4765	2.18026	1.21667	84	96.07	276466	16790	161	37.2585
Heilongjiang	230000	Heihe	231100	127.529	50.2453	2011	814	0.974532	1	6295	3160451	21.2502	17.02	2132836	946359	184397	30.18	18103	11506	174.6	32.58	619	63.9	61.9	82164	847.7	10.1906	430.749	2680.6	68.0311	2.11222	1.88038	71	96.05	236431	20429	1158	37.2585
Heilongjiang	230000	Heihe	231100	127.529	50.2453	2012	883	0.96979	2	14415	3660823	25.3224	17.1	2421292	1088240	211961	31.4	18892	10539	172.8	29.21	555	72.6	100	68240	768.556	9.60205	605.233	2220.52	68.7429	2.22045	0.972719	69	93.21	236431	24491	1222	37.2585
Heilongjiang	230000	Heihe	231100	127.529	50.2453	2013	880	0.968639	3	15240	3896462	25.1319	17.48	2434095	1324897	230747	31.6	22654	9569	171.5	30.16	573	73.16	100	68240	717.029	9.81998	738.987	2202.17	70.1746	2.39845	1.31079	110	93.28	287469	24500	1196	37.2585
Heilongjiang	230000	Heihe	231100	127.529	50.2453	2014	1641.11	0.971858	4	13098	4213621	24.9853	16.09	2255898	1413360	263606	31.34	24731	12614	170.5	30.84	586	74.18	100	68240	1564.98	15.1031	600.334	2364.3	67.0725	2.2023	1.82727	118	93.52	294472	18888	1473	37.2585
Heilongjiang	230000	Heihe	231100	127.529	50.2453	2015	946	0.972322	1	13255	4478252	24.583	15.17	2544381	1635623	289440	30.65	26575	1011	168	42.68	811	92.9	100	68340	1600.69	12.9193	539.925	2279.78	67.8196	2.49894	5.46996	118	100	194719	17488	1597	37.2585
Heilongjiang	230000	Heihe	231100	127.529	50.2453	2016	904	0.964383	1	11869	4708056	23.5057	14.95	2752803	1703750	303182	12.04	27889	6948	163	40.55	811	92.97	100	69345	2332.12	8.88856	503.107	2286.02	65.3373	2.63796	1.33885	124	5.2	194720	9218	762	37.2585
Heilongjiang	230000	Heihe	231100	127.529	50.2453	2017	863	0.970147	3	9943.96	4888500	23.2172	47.5259	6.73282e+06	2111364	321412	11.82	30236	29538	161	40.5	811	73.2484	84.4999	69345	1314.78	13.3517	538.565	2343.38	64.7475	2.65103	2.18727	104	68.2933	194720	3988.94	409.32	37.2585
Heilongjiang	230000	Heihe	231100	127.529	50.2453	2018	1105	0.716442	5	43095.6	5051299	22.9288	15.75	7.23849e+06	2140881	343899	22.07	31592	29538	159	40.5	722	73.2484	84.4999	69345	1469.31	10.0068	671.248	2537.33	64.556	2.68292	2.24559	89	72.1807	1940000	49076.4	4533.34	37.2585
Heilongjiang	230000	Heihe	231100	127.529	50.2453	2019	896	0.662197	8	20975.9	5790000	22.7846	12.08	9.82966e+06	2232248	388098	17.71	36478	29538	158	38.9669	3235.24	73.2484	84.4999	69345	2332.12		735.018	2501.18	62.8046	2.8068	2.63616	125	80.4615	1.730e+08	49076.4	1294.77	37.2585
Heilongjiang	230000	Heihe	231100	127.529	50.2453	2020	1031	0.93916	3	90431.2	6150000	12.1133	12.68	9.63172e+06	2563837	425270	131848	39184	4198	84	43.1	3235.24	95.26	100	69345	2037.09		754.16	3158.12	66.2514	2.72286	2.86322	105	67.6146	219	5168	298.83	37.2585
Heilongjiang	230000	Suihua	231200	126.969	46.6538	2003	1729.1	0.984727	1	1352	3498974	158.878	25.8	410000	305332	98194	28.03	6299	6488	555.5	31.09	715	0	0	34964	1572.49	22.2079	619.16	2401.68	65.1897	2.83603	4.40499		100	68606	6562	825	37.2585
Heilongjiang	230000	Suihua	231200	126.969	46.6538	2004	1868.53	0.991675	4	1540	3975993	159.536	25.97	520000	369218	78852	27.3	7143	2102	557.8	28.78	7.6	73.2484	84.4999	34964	1039.18	15.4378	419.958	2632.28	65.024	2.77401	4.22171		100	60663	4614	615	37.2585
Heilongjiang	230000	Suihua	231200	126.969	46.6538	2005	967	0.989348	2	1870	3507883	160.674	22.24	657186	459202	87496	24.77	6244	2139	561.78	32	7.01	73.2484	84.4999	34964	1648.5	11.222	599.765	2489.27	65.8762	2.43618	3.29505		100	73617	15562	732	37.2585
Heilongjiang	230000	Suihua	231200	126.969	46.6538	2006	909	0.984888	2	2443	3972715	162.71	22.7	793040	590027	101762	24.81	7027	3171	568.9	23.64	5.17	0	0	34964	1014.53	17.8676	510.652	2556.32	63.571	2.38432	3.41397		100	85458	13408	762	37.2585
Heilongjiang	230000	Suihua	231200	126.969	46.6538	2007	836	0.980751	6	3130	4472112	164.712	23.96	935936	784566	120038	24.2	7814	3350	575.9	33.46	6.66	76.85	84.4999	34964	898.946	15.8404	396.656	2706.24	63.3046	2.31919	5.08677		98.25	105594	10086	818	37.2585
Heilongjiang	230000	Suihua	231200	126.969	46.6538	2008	813	0.981411	9	1008427	5417896	165.084	24.11	953140	1105946	158603	24.04	9397	2998	577.2	35.36	6.91	73.2484	84.4999	34964	917.932	19.34	491.732	2575.22	63.2598	2.28873	4.64494		100	137620	11983	788	37.2585
Heilongjiang	230000	Suihua	231200	126.969	46.6538	2009	769	0.993699	5	3241	6058790	166.451	24.4	2340869	1252925	193153	24.7	10471	980	580.15	36.25	7.27	73.2484	84.4999	34854	1322.31	15.1968	608.631	2497.47	63.7799	2.25664	3.00029	86	100	142654	1996	338	37.2585
Heilongjiang	230000	Suihua	231200	126.969	46.6538	2010	711	0.992669	3	1112143	7334286	168.099	24.74	3472826	1879264	486230	25.43	12576	990	586.21	39.25	9	73.2484	84.4999	34873	1359.13	22.4597	513.437	2440.2	68.6415	2.25489	2.82714	99	100	169780	1998	326	37.2585
Heilongjiang	230000	Suihua	231200	126.969	46.6538	2011	829	0.981508	0	13006	9120937	166.863	25.45	4184405	1985429	420424	27.15	15617	7827	581.9	39.61	1109	73.2484	84.4999	34873	708.339	30.3178	484.747	2590.2	67.7676	2.15192	3.46177	87	100	169790	10612	1922	37.2585
Heilongjiang	230000	Suihua	231200	126.969	46.6538	2012	954	0.972216	4	15000	10579799	159.352	26.48	4763707	2545405	554319	27.6	18474	9662	557	39.75	1113	99.32	70.59	34954	616.014	21.9134	694.9	2287.14	68.1247	2.18961	2.94738	92	100	170800	13356	2343	37.2585
Heilongjiang	230000	Suihua	231200	126.969	46.6538	2013	1059	0.924206	15	19300	11838630	159.493	26.91	6853807	2757084	644163	29.4	21293	12132	556.2	31.8	1113	99.7	72	34873	818.974	27.9592	705.084	2264.79	71.3513	2.4107	3.02201	89	100	170800	14210	7766	37.2585
Heilongjiang	230000	Suihua	231200	126.969	46.6538	2014	2411.07	0.918204	8	23109	11902452	158.633	26.8	6332980	2902292	615412	27.96	21467	12252	553.2	31.8	1113	100	100	34873	1473.77	39.289	628.005	2346.32	65.7982	2.2308	3.91636	71	100	170800	13180	8777	37.2585
Heilongjiang	230000	Suihua	231200	126.969	46.6538	2015	1170	0.950723	13	25721	12722076	157.285	26.26	6969388	3330592	562140	26.12	23095	5170	548.5	31.8	1113	100	100	34873	1269.15	32.4006	564.041	2257.56	67.6431	2.70624	9.94299	78	97.94	3091000	8761	4616	37.2585
Heilongjiang	230000	Suihua	231200	126.969	46.6538	2016	1434	0.969176	20	28067	13163122	155.708	25.49	7705753	3798551	558018	26.75	24109	2787	543	24.93	1122	90.2	100	34873	1569.02	20.3682	570.478	2300.51	66.9189	2.71082	3.18766	88	100	3131008	5235	1816	37.2585
Heilongjiang	230000	Suihua	231200	126.969	46.6538	2017	1644	0.965794	21	30457	13368400	151.407	43.0609	13375889	4178408	560695	24.75	24965	1959	528	38.9669	3235.24	73.2484	84.4999	34873	1336.8	29.4377	503.328	2430.69	63.9724	2.82722	3.85937	103	86.78	201	6451	944	37.2585
Heilongjiang	230000	Suihua	231200	126.969	46.6538	2018	2183	0.913816	23	20843.8	13595852	150.26	26.02	13324254	4235636	609834	25	25841	29538	524	38.9669	202	73.2484	84.4999	34873	1343.95	21.3186	720.259	2450.84	65.7242	2.80519	3.87699	44	80.9244	1.730e+08	12179.1	3643.39	37.2585
Heilongjiang	230000	Suihua	231200	126.969	46.6538	2019	1690	0.660045	24	58052.1	11010000	149.686	10.68	12382068	4709672	648896	23.71	21045	29538	522	38.9669	3235.24	73.2484	84.4999	34873	1569.02		694.335	2544.69	62.4886	2.91411	4.69384	64	87.2396	1.730e+08	49076.4	3889.36	37.2585
Heilongjiang	230000	Suihua	231200	126.969	46.6538	2020	1630	0.958857	17	34191.8	11500000	47.0278	11.3	10003695	5056660	674869	233599	22122	2295	164	28.22	3235.24	73.2484	98.5	34873	2037.09		772.957	3059.31	69.3224	2.7688	4.3183	55	73.9635	365	3675	133.386	37.2585
Shanghai	310000	Shanghai	310000	121.474	31.2304	2003	8753.83	0.512591	434	585022	62508100	2116.02	50.09	24521126	11026424	8992850	342.11	46718	49671	1341.77	47.26	25993	21	12	6341	3658.19	40.8032	809.871	1853.64	76.793	3.09205	16.9526		97	9.450e+08	300734	61112	37.2585
Shanghai	310000	Shanghai	310000	121.474	31.2304	2004	8150.23	0.569987	587	654073	74502700	2132.77	50.85	30846560	13956900	11197200	331.15	55307	52467	1352.39	36.03	20.59	63	20	6341	3409.83	50.9541	1042.48	2073.99	73.2313	3.08786	17.3801		97	1.092e+09	349461	56359	37.2585
Shanghai	310000	Shanghai	310000	121.474	31.2304	2005	8595.25	0.572177	880	684965	91541800	2078.95	48.64	35425531	16463372	14173976	437.83	51474	49556	1360.26	37	22.37	70.97	38	6543	3434.1	42.7163	1018.74	1996.87	71.2171	3.14917	16.853	88	96.31	1.204e+09	375231	51097	37.2585
Shanghai	310000	Shanghai	310000	121.474	31.2304	2006	20200	0.588336	1216	710689	1.037e+08	2157.51	48.51	39250884	17955660	15760724	332.52	57695	47255	1368.08	37.55	23.58	77.03	61.6	6341	3275.32	49.1645	1112.15	1776.43	72.1537	3.06749	17.6142	121	94.66	1.331e+09	374327	48336	37.2585
Shanghai	310000	Shanghai	310000	121.474	31.2304	2007	21701	0.608145	1583	791954	1.219e+08	2174.86	46.59	44586098	21816780	20744792	367.26	66367	40360	1378.86	37.58	24.29	61.78	63.3	6340	3493.1	56.659	1199.89	1764.25	72.0104	2.89408	17.8473	101	86.9	1.390e+09	364416	47570	37.2585
Shanghai	310000	Shanghai	310000	121.474	31.2304	2008	22058	0.561586	1960	2563090	1.370e+08	2194.07	45.52	48294557	25939162	23587465	377.22	73124	40629	1391.04	40.62	25.92	85.81	77	6340	3684.45	50.4447	1194.72	1777.59	73.6645	2.9141	16.9188	134	95.53	1.478e+09	298000	44120	37.2585
Shanghai	310000	Shanghai	310000	121.474	31.2304	2009	20326	0.599401	2384	1053835	1.505e+08	2209.31	39.89	52733299	29896500	25402974	385.41	78989	36450	1400.7	42.95	87.81	78.9	82.3	6340	3371.62	58.0175	1307.84	1792.56	73.5549	2.87451	17.2322	98	95.67	1.541e+10	239348	41192	37.2585
Shanghai	310000	Shanghai	310000	121.474	31.2304	2010	22376	0.584592	2749	2958071	1.717e+08	2227.63	42.05	53176663	33028860	28735840	392.87	76074	41793	1412.32	44	89	81	84.9	6340	3117.73	47.3839	1182.97	1792.73	72.5337	2.91472	16.9454	108	96.16	1.605e+10	221476	36696	37.2585
Shanghai	310000	Shanghai	310000	121.474	31.2304	2011	23030	0.567515	3192	1260055	1.920e+08	2238.8	41.3	50642624	39148820	34298318	497.32	82560	66446	1419.4	43.08	38172	84.1	87.6	6340	4889.04	51.4229	1040.24	1791.15	71.4947	2.77452	16.7036	134	96.56	1.645e+10	210091	44626	37.2585
Shanghai	310000	Shanghai	310000	121.474	31.2304	2012	22886	0.426471	3733	1518453	2.018e+08	2250.63	38.92	52513998	41840170	37437053	555.7	85373	87100	1426.9	43.16	38242	84.42	91.4	6340	4431.12	48.4294	1260.16	1770.24	72.3992	2.84252	16.7011	104	97.34	1.685e+10	240100	47700	37.2585
Shanghai	310000	Shanghai	310000	121.474	31.2304	2013	15998.1	0.473034	4247	1677958	2.160e+08	2259.15	37.16	56441312	45286106	41095087	619	150853	67200	1432.3	38.9669	38312	87.7	94	6340	2958.24	46.1072	1127.58	2020.74	70.4399	2.82701	17.4181	94	97.12	1.714e+10	172900	45400	37.2585
Shanghai	310000	Shanghai	310000	121.474	31.2304	2014	22781	0.502571	4623	1816593	2.357e+08	2269.24	34.66	60129660	49234377	45855536	730.46	97370	131433	1438.7	38.9669	38382	89.8	95	6340	3780.46	48.043	1325.19	1675.61	75.7125	2.74561	16.9913	98	97.51	1.779e+10	155360	43939	37.2585
Shanghai	310000	Shanghai	310000	121.474	31.2304	2015	22843	0.47719	5761	1845923	2.512e+08	2275.62	31.81	63493886	61915601	55194964	722.88	103796	111400	1442.97	38.9669	38452	91	100	6341	3722.14	49.7893	1651.35	1591.35	76.8279	2.61047	22.8881	89	96.15	1.840e+10	104900	46900	37.2585
Shanghai	310000	Shanghai	310000	121.474	31.2304	2016	23498	0.483366	7411	1851378	2.818e+08	2286.71	29.83	67516768	69189405	64061300	627.78	116562	72782	1450	38.59	38549	73.2484	100	6341	3893.31	40.3892	1632.67	1672.19	77.3252	2.6725	17.7116	100	95.7	18957	67376	36599	37.2585
Shanghai	310000	Shanghai	310000	121.474	31.2304	2017	23790	0.706542	9060	1700823	3.293e+08	2294.59	11.0666	1.200e+08	75476205	66422638	632.31	133489	30262	1455	39.1	38549	94.5	100	6341	3430.73	38.2367	1308.31	1849.78	73.5671	2.65476	17.8395	79	94	1.981e+10	12651	31586	37.2585
Shanghai	310000	Shanghai	310000	121.474	31.2304	2018	22853	0.888726	10612	2.73628e+06	3.268e+08	2305.63	29.78	1.279e+08	83515363	71081480	640.67	134982	16163	1462	39.4	139427	95.2	100	6341	3566.44	35.0303	1391.64	1860.2	76.6031	2.74154	17.7914	125	93.05	2.058e+08	9100	29144	37.2585
Shanghai	310000	Shanghai	310000	121.474	31.2304	2019	21341	0.911782	8798	2.77736e+06	3.816e+08	2316.67	26.99	1.477e+08	81792842	71650984	716.06	157279	13308	1469	38.9669	3235.24	73.2484	100	6341	3893.31		1394.88	1658.71	77.7895	2.59765	17.5525	125	92	9.439e+09	7646	34138	37.2585
Shanghai	310000	Shanghai	310000	121.474	31.2304	2020	22169	0.933083	9409	2.79293e+06	3.870e+08	3504.18	26.59	1.584e+08	81021120	70462987	6455623	155800	7899	2222	37.32	3235.24	73.2484	100	6341	2037.09		1603.92	1721.84	77.6759	2.57738	17.9274	125	78.4346	21981	5200	54233.7	37.2585
Jiangsu	320000	Nanjing	320100	118.797	32.0603	2003	3944.1	0.638101	104	221022	15763300	869.386	51.04	9540495	1552782	1364788	90.95	27307	44617	572.23	43.49	19440	61	84	6582	2801	52.9347	1489.23	1764.55	76.5311	1.95968	15.9639		83	4.908e+08	141577	48836	37.2585
Jiangsu	320000	Nanjing	320100	118.797	32.0603	2004	4514.88	0.669088	166	256636	19100000	886.661	52.62	12018840	1916750	1698784	89.39	33050	47387	583.6	44.49	148.43	61	84	6582	2456.14	57.1551	952.37	2098.45	71.2318	1.91833	16.6456		85	5.505e+08	144364	46974	37.2585
Jiangsu	320000	Nanjing	320100	118.797	32.0603	2005	5171	0.646685	302	141778	24111100	905.196	49.78	14027220	2313519	2110746	92.78	40887	47560	595.8	45	138.34	81.2	87.5	6582	2885.88	52.316	1073.62	1913.91	69.5321	2.14019	16.123	85	87.9	6.141e+08	149171	47200	37.2585
Jiangsu	320000	Nanjing	320100	118.797	32.0603	2006	5335	0.672362	342	151911	27737800	922.562	49.03	16135518	2624614	2464392	96.44	46114	42727	607.23	45.49	141.58	78.6	94.6	6582	2381.61	50.62	1123.7	1789.46	73.13	2.0077	16.686	87	88.5	6.794e+08	145751	43182	37.2585
Jiangsu	320000	Nanjing	320100	118.797	32.0603	2007	5961	0.682375	428	196253	32837300	937.663	48.94	18679578	3429386	3301883	97.49	53639	37138	617.17	45.96	141.49	62.75	96.6	6582	2660.82	58.2854	1083.96	1736.05	72.5787	1.93052	16.9261	104	89.36	6.065e+08	138352	40416	37.2585
Jiangsu	320000	Nanjing	320100	118.797	32.0603	2008	6470	0.651333	629	316651	37750000	948.739	47.55	21541666	4046656	3865600	104.13	60808	33857	624.46	46.13	141	86	96.9	6582	2545.64	59.0495	1033.75	1794.28	72.017	2.41957	15.9926	116	92.4	6.313e+08	137577	37712	37.2585
Jiangsu	320000	Nanjing	320100	118.797	32.0603	2009	7389	0.670703	979	239199	42302608	956.806	45.64	26479817	4612662	4345080	117.66	67455	31168	629.77	44.12	141.47	58.65	74.88	6582	2589.1	65.7807	1286.8	1743.8	72.3063	2.38165	16.2583	58	91.37	6.700e+08	134026	35446	37.2585
Jiangsu	320000	Nanjing	320100	118.797	32.0603	2010	8847	0.670049	1173	330007	51306500	960.103	45.37	33060484	5421812	5188008	125.64	64037	33788	632.42	44.36	141	59.16	80	6587	2441.92	63.4665	1220.7	1806.54	70.4143	2.38149	16.0711	106	88.82	6.774e+08	115507	33784	37.2585
Jiangsu	320000	Nanjing	320100	118.797	32.0603	2011	8524	0.757109	1439	356588	61455200	966.145	44.92	37572517	6662056	6350018	139.31	76263	49842	636.4	44.47	28329	59.5	87.4	6587	3425.84	66.8169	1076.47	1877.7	68.1347	2.58015	15.8495	106	90.4	7.506e+08	122156	24268	37.2585
Jiangsu	320000	Nanjing	320100	118.797	32.0603	2012	8797	0.712359	1990	413031	72015700	969.334	44.03	45584861	7696569	7330168	147.4	88525	40679	638.5	44.04	28756	62.7	90.7	6587	3514.07	54.965	1032.91	1852.97	69.1499	2.7021	15.8736	21	92	7.909e+08	119155	24223	37.2585
Jiangsu	320000	Nanjing	320100	118.797	32.0603	2013	8630	0.693679	2755	403262	80117800	976.317	43.07	50937800	8509085	8313076	216.1	124600	65256	643.1	44.63	31824	61.5	90.8	6587	1922.1	59.533	936.236	2115.6	68.0719	2.55373	16.5952	107	91.2	8.726e+08	110660	25291	37.2585
Jiangsu	320000	Nanjing	320100	118.797	32.0603	2014	8464	0.725917	3273	329070	88207500	984.819	41.08	54307699	9212047	9034890	230	107545	96177	648.7	44.16	32416	65.4	92.2	6587	2460	67.035	1232.92	1776.86	75.5359	2.39103	16.2638	117	91.9	9.116e+08	103949	21561	37.2585
Jiangsu	320000	Nanjing	320100	118.797	32.0603	2015	8805	0.702041	3826	333459	97207700	991.954	40.29	54259756	10455700	10200300	213.1	118171	84128	653.4	44.49	33588	64.49	100	6587	2335.22	57.4114	1514.15	1761.81	76.1139	2.38221	22.3789	128	90.5	9.329e+08	101021	23216	37.2585
Jiangsu	320000	Nanjing	320100	118.797	32.0603	2016	8586	0.729961	5283	347937	1.050e+08	1006.53	39.2	55335643	11738400	11426000	205.19	127264	48592	663	44.74	34625	65.61	100	6587	3297.54	48.1538	1809.83	1765.23	76.3672	2.42859	16.6177	144	85.8	9.625e+08	28639	21624	37.2585
Jiangsu	320000	Nanjing	320100	118.797	32.0603	2017	8814	0.806021	7252	367273	1.172e+08	1033.85	51.4057	53952911	13540873	12719111	204.49	141103	40233	681	44.9	35756	71	100	6587	2519	46.4192	1185.82	1926.8	73.6082	2.34436	16.8214	135	90.4	9.992e+08	15416	15710	37.2585
Jiangsu	320000	Nanjing	320100	118.797	32.0603	2018	8649	0.886693	8143	650061	1.282e+08	1058.14	36.83	61872384	15327156	14700152	219.16	152886	35914	697	45.1	92202	79.3	100	6587	2643.47	45.855	1267.53	1920.29	75.3218	2.35463	16.8424	183	88.4	1.017e+08	12375	15534	37.2585
Jiangsu	320000	Nanjing	320100	118.797	32.0603	2019	8966	0.898451	6172	654932	1.403e+08	1077.88	35.93	65364479	16580700	15800300	202.52	165681	31287	710	38.9669	3235.24	73.2484	100	6587	3297.54		789.792	1803.96	74.2452	2.21295	16.8391	108	92.1809	1.718e+09	9969	13021	37.2585
Jiangsu	320000	Nanjing	320100	118.797	32.0603	2020	11600	0.777777	6860	728013	1.482e+08	1228.18	35.19	70644674	17546190	16377000	2161081	159322	21743	809	44.69	3235.24	73.2484	100	6587	2037.09		1428.11	1661.91	77.232	2.2492	16.819	98	93.8392	10982	9709	17851.3	37.2585
Jiangsu	320000	Wuxi	320200	120.312	31.4912	2003	4277.95	0.777677	25	270057	19012200	924.269	57.49	8933173	1093581	1043400	50.97	43155	21990	442.54	36.17	6510	67	74	4788	3366.28	52.942	975.171	1883.36	75.6247	2.50164	16.4758		97	1.283e+08	89504	31520	37.2585
Jiangsu	320000	Wuxi	320200	120.312	31.4912	2004	4356.79	0.689398	33	209567	23500000	933.981	57.6	11141332	1431023	1352844	52.74	52825	41315	447.19	37.51	60.14	67	100	4788	3024.53	59.9318	1015.22	2111.86	72.627	2.44681	17.037		97	1.833e+08	133468	46580	37.2585
Jiangsu	320000	Wuxi	320200	120.312	31.4912	2005	5731	0.631346	54	200713	28046800	945.781	60.47	13360359	1828869	1816818	55.73	62331	48268	452.84	40	61.28	72.1	80.3	4788	3364.3	54.0295	978.145	2023.52	71.2377	2.51148	16.5909	21	98.3	2.308e+08	149865	50122	37.2585
Jiangsu	320000	Wuxi	320200	120.312	31.4912	2006	6154	0.603616	88	275228	33005900	956.14	59.65	14749380	2133988	2208857	58.67	72489	52283	457.8	41.1	64.67	82.7	90.1	4788	2912.1	55.5183	1086.1	1854.46	72.7262	2.3842	17.2024	45	97.4	2.555e+08	141992	53751	37.2585
Jiangsu	320000	Wuxi	320200	120.312	31.4912	2007	6725	0.565849	144	277177	38585400	964.369	58.48	16742189	2708203	3005829	62.76	83923	59489	461.74	42.2	64.33	86	91.3	4788	3241.42	63.4927	1081.71	1780.26	74.5369	2.2436	17.341	90	94.75	2.814e+08	116586	45303	37.2585
Jiangsu	320000	Wuxi	320200	120.312	31.4912	2008	7203	0.587291	306	58251	44195000	969.507	57.61	18770168	3389831	3654300	67.81	95460	44487	464.2	43	66.33	90.1	100	4788	3288.86	61.3171	1126.07	1868.42	72.5666	2.39897	16.4741	123	98.73	2.990e+08	96064	43278	37.2585
Jiangsu	320000	Wuxi	320200	120.312	31.4912	2009	8211	0.598605	507	320308	49917200	972.536	56.82	23875622	4056142	4159143	69.43	107365	41823	465.65	43.08	69.53	86.51	100	4788	3097.72	68.1913	1293.41	1858.63	72.3957	2.4564	16.7799	68	98.61	3.229e+08	93710	41637	37.2585
Jiangsu	320000	Wuxi	320200	120.312	31.4912	2010	9437	0.636448	662	101330	57933000	1008.34	55.39	29856548	4886822	5118900	82.95	92166	38909	466.56	42.68	72	84.1	100	4627	2829.03	63.5767	1060.97	1909.65	71.262	2.48664	16.5178	92	97.12	3.418e+08	99857	35846	37.2585
Jiangsu	320000	Wuxi	320200	120.312	31.4912	2011	8999	0.771923	1003	350480	68801509	1011.45	54.19	31691820	5926717	6150000	86.96	107437	64418	468	42.6	12311	84.8	100	4627	4485.96	67.6905	1075.7	1814.28	70.7208	2.34088	16.2669	121	91.2	3.485e+08	96415	26972	37.2585
Jiangsu	320000	Wuxi	320200	120.312	31.4912	2012	8815	0.752079	1372	400953	75681500	1015.99	53.01	35811153	6486133	6580301	88.1	117357	48169	470.1	42.67	13483	85.9	100	4627	4208.7	57.9725	1301.84	1804.51	72.2957	2.44595	16.2397	90	91	3.554e+08	86833	22987	37.2585
Jiangsu	320000	Wuxi	320200	120.312	31.4912	2013	8382	0.73649	1511	333886	80701800	1020.53	52.14	39735188	7114926	7109144	128.1	170978	44330	472.2	42.79	13908	86.6	100	4627	2500.27	59.599	1051.03	2094.94	70.622	2.33343	17.0481	110	91	3.616e+08	83210	23093	37.2585
Jiangsu	320000	Wuxi	320200	120.312	31.4912	2014	7676	0.74185	1790	290438	82053100	1031.12	49.92	46107671	7480571	7680077	123.49	126389	97461	477.1	42.85	14056	87.1	100	4627	3210.72	63.4718	1354.64	1792.98	74.7658	2.18801	16.656	115	91.1	3.648e+08	78847	21551	37.2585
Jiangsu	320000	Wuxi	320200	120.312	31.4912	2015	7987	0.732691	2753	320219	85182600	1039.33	49.28	48885546	8218600	8300000	118.79	130938	82859	480.9	43.04	14159	89.4	100	4627	3128.74	57.5612	1551.08	1687.85	76.1785	2.11763	22.7155	102	94.4	3.672e+08	76092	21993	37.2585
Jiangsu	320000	Wuxi	320200	120.312	31.4912	2016	7784	0.627825	3706	341273	92100200	1050.36	47.2	47936947	8673600	8750000	113.34	141258	67638	486	42.98	14270	90.7	100	4627	3937.57	50.1923	1966.18	1705.77	77.3808	2.14835	17.2351	140	94.9	3.744e+08	61633	20935	37.2585
Jiangsu	320000	Wuxi	320200	120.312	31.4912	2017	8575	0.61296	2939	367545	1.051e+08	1065.49	59.6041	50586155	9876625	9300017	113.09	160700	57762	493	43	14545	93	100	4627	3003.89	46.1867	1246.89	1922.57	73.0964	2.12404	17.3345	120	91	3.799e+08	50154	20783	37.2585
Jiangsu	320000	Wuxi	320200	120.312	31.4912	2018	9660	0.720073	2647	476749	1.144e+08	1074.13	47.77	56710097	10559376	10122782	112.32	174270	52929	497	43	19316	97.3	100	4627	3159.75	44.5681	1316.98	1905.4	74.1898	2.15477	17.3491	126	91	38590000	40242	20622	37.2585
Jiangsu	320000	Wuxi	320200	120.312	31.4912	2019	9471	0.772989	1695	498015	1.185e+08	1087.1	47.48	58966677	11175200	10363300	122.35	180044	36204	503	38.9669	3235.24	97.2	100	4627	3937.57		1094.29	1679.54	74.8346	2.02108	17.1941	103	96	1.172e+09	28198	19840	37.2585
Jiangsu	320000	Wuxi	320200	120.312	31.4912	2020	10651	0.782544	1816	519415	1.237e+08	1335.64	46.49	60804603	12150337	10756994	1254021	165851	16099	618	43.43	3235.24	97.7	100	4627	2037.09		1515.99	1609.88	76.1003	2.04036	17.4092	79	83.1655	4089	13297	11188.6	37.2585
Jiangsu	320000	Xuzhou	320300	117.284	34.2058	2003	3760.43	0.821409	14	34095	9057900	807.124	48.7	3830289	552229	339267	61.3	9992	53802	908.66	29.54	2629	38	98	11258	2569.01	63.4708	1318.83	1766.47	75.6823	2.14366	14.1328		93	8254226	142658	9581	37.2585
Jiangsu	320000	Xuzhou	320300	117.284	34.2058	2004	3267.13	0.788593	21	32917	10958000	814.399	49.5	4452726	669813	427088	59.39	12005	51312	916.85	33.32	28.56	49	100	11258	2822.89	54.806	769.911	2207.61	68.546	1.99049	15.2382		93	8834782	137464	11370	37.2585
Jiangsu	320000	Xuzhou	320300	117.284	34.2058	2005	6774	0.807876	23	26056	12121500	821.913	50.65	6013112	881967	552216	59.3	13697	46962	925.31	36	35.89	84.9	100	11258	2366.09	61.6919	1120.03	2123.86	67.0737	1.96275	14.5235	45	96.3	10466455	187974	11226	37.2585
Jiangsu	320000	Xuzhou	320300	117.284	34.2058	2006	6436	0.814039	29	24433	14288000	830.281	51.89	7847826	1073117	710318	60.14	15363	37658	934.73	37.96	40.13	86	100	11258	1993.48	65.0928	759.221	1918.49	70.4536	1.92977	15.3581	66	96.8	10967287	121000	9752	37.2585
Jiangsu	320000	Xuzhou	320300	117.284	34.2058	2007	6506	0.842569	37	44290	16795600	835.806	52.51	9607018	1474369	1003791	60.27	17909	24638	940.95	38.81	44.42	88.46	100	11258	2139.07	74.9188	1100.93	1898.85	72.1403	1.78722	15.3283	77	97.81	15218125	83174	9360	37.2585
Jiangsu	320000	Xuzhou	320300	117.284	34.2058	2008	6689	0.837718	171	204002	20073600	841.055	52.89	12506684	1990464	1258505	61.12	21367	22262	946.86	40.44	50.12	80.8	89.29	11258	2599.45	67.7969	931.785	1901.99	69.5848	1.80765	14.4999	94	99.58	17879242	125875	9100	37.2585
Jiangsu	320000	Xuzhou	320300	117.284	34.2058	2009	7395	0.830429	233	69781	23901600	850.604	52.26	16245718	2565349	1643440	61.35	25100	24014	957.61	40.33	55.97	74.92	93.12	11258	2621.97	73.0492	778.809	1878.58	69.2719	1.83657	14.7102	77	99.26	1.907e+08	86519	6981	37.2585
Jiangsu	320000	Xuzhou	320300	117.284	34.2058	2010	8231	0.801403	276	267000	29421394	864.1	50.67	20492595	3257198	2221558	61.82	34084	24257	972.89	41.26	41	70.82	48.59	11259	2826.59	78.0221	691.793	2177.35	66.2843	1.88788	14.5564	72	99.98	2.234e+08	85851	9122	37.2585
Jiangsu	320000	Xuzhou	320300	117.284	34.2058	2011	8046	0.798025	368	146569	35516456	867.484	50.03	22010274	4542420	3184178	62.37	41407	38631	976.7	41.87	10425	80.2	86.4	11259	3261.95	77.2484	801.602	2028.56	66.1884	1.60673	14.2755	82	100	2.395e+08	143068	10751	37.2585
Jiangsu	320000	Xuzhou	320300	117.284	34.2058	2012	8111	0.749486	334	170021	40165800	879.741	49.01	26858891	5300461	3667583	63.5	46877	45883	990.5	38.97	10679	84.3	80.7	11259	3065.58	72.4715	752.43	2069	67.9425	1.68001	14.4149	65	93.2	2.430e+08	142678	16050	37.2585
Jiangsu	320000	Xuzhou	320300	117.284	34.2058	2013	7995	0.753203	457	150047	44358243	894.307	47.75	30901313	5956105	4228440	109.8	44050	52174	1006.9	39.3	10846	87.9	99.9	11259	1605.07	76.734	700.085	2235.28	69.876	1.7399	14.9102	76	99.2	2.720e+08	134550	15376	37.2585
Jiangsu	320000	Xuzhou	320300	117.284	34.2058	2014	8066	0.816622	401	165786	49639100	869.953	45.25	36715594	6618386	4723279	107.71	57655	69201	1023.5	43.29	11039	86.5	88.8	11765	2234.71	71.632	845.091	2062.28	71.7095	1.60358	15.025	115	99	2.761e+08	111130	10774	37.2585
Jiangsu	320000	Xuzhou	320300	117.284	34.2058	2015	8966	0.816457	358	142788	53198804	874.373	44.27	42661166	7524600	5306800	104.99	61511	60490	1028.7	43.76	11160	88.21	100	11765	2224.4	68.308	773.205	1999.72	72.7976	1.61445	20.0731	107	99.4	2.865e+08	102162	10968	37.2585
Jiangsu	320000	Xuzhou	320300	117.284	34.2058	2016	8048	0.652685	691	150574	58085200	884.828	43.28	47973323	7979900	5160600	99.82	66845	57688	1041	43.82	11436	91.2	100	11765	2406.13	62.502	847.318	2050.52	72.9534	1.77237	15.2712	114	96.9	2.879e+08	84995	8694	37.2585
Jiangsu	320000	Xuzhou	320300	117.284	34.2058	2017	8330	0.700168	953	165991	66059484	883.128	49.2595	37984694	8273338	5016355	97.74	75611	44761	1039	43.84	11618	93.9	100	11765	2363.98	64.7514	844.611	2345.9	69.2745	1.75946	15.5687	111	99.72	2.914e+08	60172	3449	37.2585
Jiangsu	320000	Xuzhou	320300	117.284	34.2058	2018	6314	0.887331	1652	274460	67552300	888.228	41.63	40953995	8808594	5262133	87.36	76915	21252	1045	44	16363	93	100	11765	2641.87	58.2893	914.153	2188.8	71.3199	1.90814	15.3339	114	98	29540000	18221	3062	37.2585
Jiangsu	320000	Xuzhou	320300	117.284	34.2058	2019	7406	0.810586	1437	246194	71510000	885.678	40.36	42171983	8822100	4683200	74.21	81138	38522	1042	38.9669	3235.24	95.2	100	11765	2406.13		674.434	1990.68	68.7144	1.73846	15.5072	139	98	8.414e+08	24104	3248	37.2585
Jiangsu	320000	Xuzhou	320300	117.284	34.2058	2020	9388	0.847474	698	246744	73200000	506.587	40.05	37878121	9581879	4818206	747702	80673	7978	596	43.1	3235.24	93.2	100	11765	2037.09		1092.15	1825.75	71.4611	1.74044	15.4197	112	85.689	3440	7958	12313.3	37.2585
Jiangsu	320000	Changzhou	320400	119.974	31.8107	2003	2848.11	0.840576	20	85522	9014200	791.36	57.71	4465944	630490	566729	35.45	26149	15375	346.22	35.21	3239	83	91	4375	3055.42	54.7603	1114.2	1835.46	76.9087	2.27655	16.3539		99	11934813	45668	24072	37.2585
Jiangsu	320000	Changzhou	320400	119.974	31.8107	2004	2951.42	0.826978	33	58000	11006100	797.646	58.85	5886129	756627	673407	35.57	31665	28086	348.97	37.37	24.01	67	91	4375	2679.63	61.6799	975.838	2102.17	73.4006	2.1941	16.973		100	14335213	62958	23082	37.2585
Jiangsu	320000	Changzhou	320400	119.974	31.8107	2005	4181	0.744979	45	73120	13033600	803.726	61.08	7698021	978458	949905	35.93	31997	35804	351.63	39	25.04	86.8	92.1	4375	3071.09	55.0812	1007.54	1978.97	72.2865	2.31011	16.5352	70	97.5	15685529	86215	34520	37.2585
Jiangsu	320000	Changzhou	320400	119.974	31.8107	2006	4252.23	0.777205	55	125145	15694600	810.674	60.37	9515629	1176965	1188818	36.5	44440	32386	354.67	40.44	18.15	81.2	100	4375	2606.24	55.9246	1081.12	1851.09	74.0663	2.17177	17.1163	62	98.5	13334037	83847	27300	37.2585
Jiangsu	320000	Changzhou	320400	119.974	31.8107	2007	4101.93	0.754587	75	183481	18812800	815.006	59.67	12039417	1546367	1580688	36.63	52840	29496	357.38	41.42	26.95	53.32	100	4385	2859.36	63.5522	1031.8	1825.12	74.2095	2.0371	17.2425	104	98.55	13896057	72231	31962	37.2585
Jiangsu	320000	Changzhou	320400	119.974	31.8107	2008	3712.37	0.725282	153	813262	22022300	818.107	58.92	14481662	1866796	1851888	37.04	61503	25392	358.74	41.95	28.64	86.2	100	4385	2807.53	62.2843	1070.48	1887.83	72.6714	2.2108	16.3762	117	98.55	14506468	66656	32601	37.2585
Jiangsu	320000	Changzhou	320400	119.974	31.8107	2009	3687.05	0.715605	201	258199	25199300	820.57	56.74	17047690	2187465	2158888	37.27	70138	24917	359.82	42.09	29.88	73	100	4385	2759.71	69.4209	1288.64	1860.27	72.3543	2.2584	16.6602	76	95.48	15616773	62255	35942	37.2585
Jiangsu	320000	Changzhou	320400	119.974	31.8107	2010	3545.12	0.767099	326	853511	30448900	825.252	55.3	21035519	2814401	2861788	38.16	67327	19582	360.8	42.16	32	74.5	100	4372	2542.09	65.9481	1102.05	1873.92	70.7782	2.27564	16.3968	82	94.9	16327222	48000	37715	37.2585
Jiangsu	320000	Changzhou	320400	119.974	31.8107	2011	3842.15	0.86436	585	305238	35809857	830.055	54.48	22232568	3618123	3508800	50.12	77485	38482	362.9	42.21	7302	80.3	100	4372	3884.81	69.934	1100.16	1793.49	70.5755	2.20623	16.1428	59	93.5	17047535	43734	19324	37.2585
Jiangsu	320000	Changzhou	320400	119.974	31.8107	2012	4043.51	0.861256	1233	336073	39698700	834.401	52.92	26215648	3912183	3789900	48.9	85039	35837	364.8	42.27	7735	84.5	100	4372	3773.68	59.4472	1207.48	1814.35	71.4641	2.3358	16.117	62	98	17597914	35984	14630	37.2585
Jiangsu	320000	Changzhou	320400	119.974	31.8107	2013	4273.73	0.869869	997	353000	43609347	836.917	51.61	28501154	4179007	4088800	71.5	119151	35161	365.9	42.8	7960	87.4	100	4372	2118.18	60.8151	1050.95	2040.62	71.0621	2.23244	16.9139	72	98.2	18738088	35830	12017	37.2585
Jiangsu	320000	Changzhou	320400	119.974	31.8107	2014	4527.17	0.839308	1297	240919	49018700	843.092	49.13	33100503	4349289	4338800	71.74	104423	115086	368.6	42.92	8756	89.1	100	4372	2764.41	65.6883	1327.26	1842.19	75.1139	2.08958	16.5409	72	98.2	20368813	35308	11909	37.2585
Jiangsu	320000	Changzhou	320400	119.974	31.8107	2015	4670.35	0.847748	1473	172065	52731500	848.239	47.71	33989667	4853300	4662800	69.89	112221	97999	370.85	43.13	10783	90.39	100	4372	2629.79	58.692	1545.46	1788.19	76.3122	2.04469	22.5989	87	98.32	2.480e+08	34420	12977	37.2585
Jiangsu	320000	Changzhou	320400	119.974	31.8107	2016	4871.18	0.794772	1632	250020	57738600	857.535	46.46	36050770	5081100	4802900	68.5	122721	57542	375	43.13	11256	92.3	100	4373	3564.43	50.6264	2053.62	1755.19	77.3135	2.07102	17.0497	96	98.1	2.713e+08	31683	12178	37.2585
Jiangsu	320000	Changzhou	320400	119.974	31.8107	2017	5282.57	0.762979	1846	221608	66184200	866.484	61.131	35836868	5515534	5188050	68.88	140517	54916	379	43.1	11452	93.1	100	4374	2644.92	48.4475	1214.45	1939.61	73.7323	2.03818	17.1558	88	99.6	2.800e+08	28167	13315	37.2585
Jiangsu	320000	Changzhou	320400	119.974	31.8107	2018	5278.33	0.838861	1910	291062	70502700	873.742	46.29	39429182	5948173	5603316	68.32	149277	32258	382	43	11619	89.8	100	4372	2833.55	47.7087	1316.65	1923.32	75.3702	2.05351	17.1818	92	100	28530000	22888	12407	37.2585
Jiangsu	320000	Changzhou	320400	119.974	31.8107	2019	5562.61	0.830692	1164	310289	74010000	880.604	47.69	42432277	6541900	5900300	64.6	156390	39580	385	38.9669	3235.24	90.1	100	4372	3564.43		1012.5	1738.34	75.4981	1.93027	17.0628	110	100	5.637e+08	19656	11807	37.2585
Jiangsu	320000	Changzhou	320400	119.974	31.8107	2020	5501.02	0.835726	1304	276796	78050000	930.924	46.33	43315532	7263132	6166002	671577	147939	17563	407	43.3	3235.24	90.94	100	4372	2037.09		1464.39	1650.19	77.059	1.93492	17.2318	129	84.9621	3116	8864	8954.81	37.2585
Jiangsu	320000	Suzhou	320500	120.585	31.2989	2003	5739.49	0.553243	14	680511	28015600	696.242	63.25	14089329	1835976	1704977	86.57	47693	46335	590.97	37.2	5543	76	98	8488	3177.98	49.179	882.943	1822.87	74.9894	2.67745	16.6976		97	16034917	216870	59909	37.2585
Jiangsu	320000	Suzhou	320500	120.585	31.2989	2004	5958.38	0.575979	29	503314	34500000	705.525	65.74	15547986	2331312	2195667	90.83	57992	53185	598.85	39.22	35.88	51	100	8488	2829.96	57.2023	1039.27	2106.04	72.4683	2.63689	17.1943		97	18277920	231704	62426	37.2585
Jiangsu	320000	Suzhou	320500	120.585	31.2989	2005	5682.59	0.454311	54	511596	40265200	715.492	66.6	18701431	3352789	3167841	102.74	54164	61028	607.31	40	37.32	72.8	100	8488	2933.55	51.5423	967.609	2071.9	71.5989	2.63692	16.7192		98.4	22038400	242362	77682	37.2585
Jiangsu	320000	Suzhou	320500	120.585	31.2989	2006	10307	0.483799	134	610461	48202600	725.825	65.39	21069898	3861990	4002284	114.09	78801	61606	616.08	42.86	34.69	90.2	100	8488	2628.75	55.2727	1101.58	1844.09	73.6815	2.65216	17.4176		98.4	27577985	228962	73227	37.2585
Jiangsu	320000	Suzhou	320500	120.585	31.2989	2007	11491	0.454454	293	716471	57008500	735.662	63.71	23663595	4969424	5418177	126.02	91911	61606	624.43	44.26	36.87	73.86	100	8488	2993.32	62.2194	1134.56	1814.12	74.1155	2.50682	17.6245		99.99	32948676	228962	73227	37.2585
Jiangsu	320000	Suzhou	320500	120.585	31.2989	2008	12736	0.509909	310	293710	67012900	741.93	62.01	26111595	6223668	6689063	121.13	106863	42753	629.75	41.95	52.37	88.9	100	8488	2956.39	59.454	1237.78	1850.52	74.7425	2.6487	16.7357		97.34	3.416e+08	176990	58094	37.2585
Jiangsu	320000	Suzhou	320500	120.585	31.2989	2009	14973	0.493099	507	822653	77402000	746.1	58.75	29673482	6867778	7451800	119.19	122565	48054	633.29	42.09	54.14	69.8	100	8488	2789.7	65.5981	1329.02	1836.22	74.7333	2.64097	17.0407		98.59	3.556e+08	147286	57349	37.2585
Jiangsu	320000	Suzhou	320500	120.585	31.2989	2010	17183	0.414768	959	206056	92289100	751.249	56.93	36178211	8256650	9005527	130.87	93043	46272	637.66	42.74	58	71.24	100	8488	2501.2	59.2415	1114.6	1919.84	73.6152	2.69094	16.7606		98.71	3.615e+08	496377	64055	37.2585
Jiangsu	320000	Suzhou	320500	120.585	31.2989	2011	16950	0.462293	1948	901623	1.072e+08	756.715	55.59	42799809	10026263	11008808	133.08	102129	50929	642.3	42.25	14195	71.1	100	8488	4034	65.1096	1028.25	1877.98	72.3148	2.50446	16.5292	104	91.5	3.662e+08	191925	71307	37.2585
Jiangsu	320000	Suzhou	320500	120.585	31.2989	2012	17249	0.827072	2526	916490	1.201e+08	763.195	54.13	51425100	11134678	12043336	133.7	114029	54382	647.8	41.84	18286	73.8	100	8488	3776.85	55.0763	1267.37	1855.43	74.6567	2.58945	16.5149	106	94.7	4.271e+08	183401	70754	37.2585
Jiangsu	320000	Suzhou	320500	120.585	31.2989	2013	16994	0.850861	3454	869805	1.302e+08	770.264	52.63	58221381	12126837	13310254	293.4	199017	65042	653.8	42.06	18549	77.2	100	8488	2271.57	56.0531	1003.13	2127.12	71.9488	2.56065	17.2861	116	97.9	4.341e+08	164970	66916	37.2585
Jiangsu	320000	Suzhou	320500	120.585	31.2989	2014	16501	0.861168	3913	811978	1.376e+08	763.659	50.09	60539991	13048293	14438174	315.42	129925	75947	661.1	42.21	18866	79.6	100	8657	2995.87	59.4651	1323.39	1770.05	75.3882	2.42231	16.8701	131	96.7	4.461e+08	168413	61438	37.2585
Jiangsu	320000	Suzhou	320500	120.585	31.2989	2015	16439	0.880235	3829	600023	1.450e+08	770.486	48.57	59654418	15271700	15607600	303.93	136702	75406	667.01	42.4	19419	82.55	100	8657	2911.53	55.7184	1563.28	1647.36	76.6257	2.29411	22.7893	126	98.11	4.540e+08	150010	60506	37.2585
Jiangsu	320000	Suzhou	320500	120.585	31.2989	2016	17165	0.643318	4697	600300	1.548e+08	783.181	47.03	56484864	16171100	17300400	288.69	145556	61777	678	42.05	19384	83.53	100	8657	3314.91	45.6701	1739.75	1716.04	77.2167	2.3411	17.5641	165	88.8	4.592e+08	109594	48437	37.2585
Jiangsu	320000	Suzhou	320500	120.585	31.2989	2017	18619	0.619487	5829	450392	1.732e+08	798.198	50.1217	72483374	17714698	19081002	290.97	162700	47694	691	41.34	19568	89	100	8657	2725	42.6915	1172.12	1890.61	73.1656	2.33159	17.6793	142	93.4	4.612e+08	84388	42380	37.2585
Jiangsu	320000	Suzhou	320500	120.585	31.2989	2018	19678	0.577115	6359	916895	1.860e+08	813.215	48.03	83026854	19527090	21199931	290.13	173765	39669	704	41	22518	91	100	8657	2966.86	40.654	1306.62	1879.21	75.7283	2.4027	17.6378	135	94	46460000	61674	39730	37.2585
Jiangsu	320000	Suzhou	320500	120.585	31.2989	2019	20515	0.619588	3765	950992	1.924e+08	835.162	47.46	85269574	21414500	22218100	291.53	179174	35107	723	38.9669	3235.24	92	100	8657	3314.91		1250.92	1676.1	76.7592	2.25792	17.4243	84	95.9171	2.456e+09	50393	36586	37.2585
Jiangsu	320000	Suzhou	320500	120.585	31.2989	2020	19007	0.588628	4782	996055	2.017e+08	1203.65	46.53	91910765	22635089	23030004	2974094	158466	18992	1042	43.1	3235.24	92.51	100	8657	2037.09		1509.61	1654.79	76.946	2.27523	17.7364	108	93.5511	5272	25977	23693.8	37.2585
Jiangsu	320000	Nantong	320600	120.894	31.9802	2003	3277.24	0.85849	13	73092	10067100	971.904	51.43	4484170	620379	488063	53.35	12924	38256	777.62	37.46	3334	49	88	8001	3880.18	40.8973	1022.31	1886.07	78.9967	2.87811	15.8866		99	5642938	68607	12055	37.2585
Jiangsu	320000	Nantong	320600	120.894	31.9802	2004	3473.97	0.829031	13	110434	12260619	967.117	54.17	6069259	756486	525893	53.81	15806	37618	773.79	40.96	26.04	57	100	8001	3658.51	48.1027	962.568	2239.92	75.5111	2.82871	16.5452		99	6762197	80663	14233	37.2585
Jiangsu	320000	Nantong	320600	120.894	31.9802	2005	2623	0.845376	41	153162	14720800	963.455	56.1	8152636	895895	719903	54.88	19979	36273	770.86	42	26.12	75.2	100	8001	3969.58	41.6298	858.588	2141.01	73.5211	3.00189	16.0055	81	98.7	7482230	101318	12189	37.2585
Jiangsu	320000	Nantong	320600	120.894	31.9802	2006	3106	0.788962	48	257497	17583400	962.117	56.02	10488974	1126224	925330	57.21	22826	40718	769.79	41.83	28.97	80.3	100	8001	3531.09	47.8235	1116.97	1943.77	76.5312	2.77237	16.6616	92	98.2	8062510	97498	15376	37.2585
Jiangsu	320000	Nantong	320600	120.894	31.9802	2007	3596	0.748563	79	311745	21118800	957.543	56.68	12657961	1477089	1276956	59.96	27500	40409	766.13	42.05	31.75	37.01	100	8001	3847.59	54.5104	1052.42	1910.63	76.2467	2.48726	16.8958	140	99.97	7502770	87281	15692	37.2585
Jiangsu	320000	Nantong	320600	120.894	31.9802	2008	4121	0.747482	123	93528	25101300	954.531	57.01	15054081	1962186	1595895	60.55	32815	37865	763.72	41.8	35.99	85.9	100	8001	4197.84	48.8173	1092.42	1894.03	76.0665	2.81304	16.0324	123	98.44	7823150	72153	16174	37.2585
Jiangsu	320000	Nantong	320600	120.894	31.9802	2009	4908	0.722864	257	200481	28728038	953.206	55.96	18023780	2374668	1989873	62.07	37642	38899	762.66	40.36	18	82.9	100	8001	3748.01	62.4923	1282.19	1844.04	75.0016	2.80263	16.3408	87	98.68	9183808	66166	15551	37.2585
Jiangsu	320000	Nantong	320600	120.894	31.9802	2010	5767	0.701267	515	110116	34656700	953.531	55.07	21683751	3167489	2908061	63.11	47419	38457	762.92	40.69	22	83	100	8001	3471.97	49.2933	1155.39	1957.85	74.253	2.87604	16.0901	116	98.2	10384748	60740	15708	37.2585
Jiangsu	320000	Nantong	320600	120.894	31.9802	2011	5627	0.839976	524	216644	40802200	956.005	54.45	23783559	4194492	3736858	65.99	56005	49094	764.9	40.77	5749	85.5	100	8001	5565.33	58.4055	1057.37	1838.28	73.7708	2.71727	15.8028	100	97.5	12575435	65253	19589	37.2585
Jiangsu	320000	Nantong	320600	120.894	31.9802	2012	5511	0.803102	481	220542	45586700	956.38	52.96	28864699	5130055	4197225	68.5	62506	36399	765.2	41.34	6449	84.1	100	8001	5006.71	46.2461	1034.62	1893.56	75.0566	2.84914	15.8524	78	97.9	19056405	69821	18200	37.2585
Jiangsu	320000	Nantong	320600	120.894	31.9802	2013	5348	0.824333	546	228743	50388916	958.005	52.07	32987297	5764110	4858818	183.9	65696	33970	766.5	42.05	7232	88.4	100	8001	3173.96	46.8565	924.028	2175.31	74.3191	2.8183	16.5435	109	98	20707271	63010	14584	37.2585
Jiangsu	320000	Nantong	320600	120.894	31.9802	2014	5320	0.819883	588	230479	56526900	727.652	49.75	38963893	6495797	5500019	221.27	77457	41362	767.6	42.55	8085	86.2	100	10549	3876.55	51.0013	1284.56	1893.75	77.5076	2.68544	16.1818	131	98.3	25928286	61812	15809	37.2585
Jiangsu	320000	Nantong	320600	120.894	31.9802	2015	5470	0.812561	653	231559	61483955	726.865	48.43	43760257	7489700	6256400	209.82	84236	31664	766.77	42.71	8755	91.58	100	10549	3907.29	52.9752	1572.49	1816.12	78.0736	2.48585	22.5421	138	98.87	27588898	55062	15470	37.2585
Jiangsu	320000	Nantong	320600	120.894	31.9802	2016	5303	0.757549	777	238724	67682000	727.083	46.84	48119518	7492200	5901800	205.34	92702	13821	767	43.2	9332	87	100	10549	4575.99	44.2446	1905.7	1812.73	79.2572	2.5944	16.8106	148	95.6	30359638	37115	15367	37.2585
Jiangsu	320000	Nantong	320600	120.894	31.9802	2017	5477	0.83876	1428	242266	77346425	724.239	52.2423	42361080	8100804	5906026	209.74	105903	7821	764	43.54	9833	87.75	100	10549	3774.61	40.8123	1134.89	2034.33	76.3204	2.54285	17.0199	135	96	3.035e+08	14518	13372	37.2585
Jiangsu	320000	Nantong	320600	120.894	31.9802	2018	4808	0.929325	1673	317259	84270000	723.291	46.85	45785194	8771843	6061875	210.04	115320	4518	763	44	10411	89.39	84.4999	10549	3896.21	38.811	1213.75	2010.21	79.3191	2.71301	16.9459	165	95.25	31030000	8299	13351	37.2585
Jiangsu	320000	Nantong	320600	120.894	31.9802	2019	5342	0.94488	862	331817	93830000	720.447	49.05	49634971	9726400	6192600	161.14	128294	5397	760	38.9669	3235.24	88.7	100	10549	4575.99		1024.44	1676.53	78.1058	2.78578	16.7168	113	96	9.555e+08	6224	13653	37.2585
Jiangsu	320000	Nantong	320600	120.894	31.9802	2020	4892	0.898366	841	343720	1.004e+08	515.689	47.49	49734259	10806246	6392990	1663678	129900	5988	544	43.3	3235.24	95	100	10549	2037.09		1326.82	1700.77	78.4081	2.73956	16.9354	119	86.9226	3955	4908	8916.53	37.2585
Jiangsu	320000	Lianyungang	320700	119.222	34.5967	2003	2501.29	0.930066	1	21240	3449236	623.773	42.99	2123858	279784	156691	28.13	7536	18471	467.83	29.71	1872	32	95	7500	2888.86	47.1863	1375.27	1950.5	75.3857	2.1847	13.776		76	4241559	46560	5298	37.2585
Jiangsu	320000	Lianyungang	320700	119.222	34.5967	2004	1887.83	0.928342	2	24659	4163600	625.08	45.22	2463014	324841	185762	27.91	8891	17226	468.81	34.26	30.88	27	100	7500	2989.51	42.0578	717.538	2286.89	69.928	2.18878	14.8823		86	4662057	44679	4229	37.2585
Jiangsu	320000	Lianyungang	320700	119.222	34.5967	2005	1208	0.939445	4	27480	4559700	629.573	44.2	3235953	458548	245920	28.75	10003	15905	472.18	37	35.98	70.1	100	7500	2965.09	50.1073	1264.44	2231.38	68.4996	2.32013	14.228	85	85.7	5272525	40967	4065	37.2585
Jiangsu	320000	Lianyungang	320700	119.222	34.5967	2006	1219	0.927672	7	34558	5273800	639.227	45.8	4238887	576435	339593	30.41	11084	15291	479.42	57.97	38.88	66.7	100	7500	2076.63	50.7493	841.272	2001.21	72.6426	2.25355	14.9326	81	91.3	5972759	39507	3855	37.2585
Jiangsu	320000	Lianyungang	320700	119.222	34.5967	2007	1223	0.93039	6	73787	6181800	642.973	46.73	5846184	806647	487851	31.65	12857	11585	482.23	65.39	70.26	76.97	99.7	7500	2430.58	57.5156	1159.02	2018.3	72.1183	2.13683	15.1382	71	100	10545028	32607	3402	37.2585
Jiangsu	320000	Lianyungang	320700	119.222	34.5967	2008	1270	0.931393	10	45465	7501000	651	47.34	7776820	1064297	662115	32.52	15458	11056	488.25	41.03	42.57	79.3	100	7500	3093.28	52.9293	1015.44	1992.12	71.2863	2.20181	14.0964	95	91.56	7723443	33565	3170	37.2585
Jiangsu	320000	Lianyungang	320700	119.222	34.5967	2009	1473	0.9449	34	103992	9411300	654.187	46.29	10000980	1403077	902133	33.31	19229	7334	490.64	40.67	40.74	61.78	100	7500	2917.6	61.7367	753.155	1992.84	70.3222	2.19068	14.2163	101	92.05	8223613	27245	3021	37.2585
Jiangsu	320000	Lianyungang	320700	119.222	34.5967	2010	1613	0.93581	26	105153	11933100	663.64	45.68	12342481	2027515	1413888	34	26987	7356	497.73	38.73	45	60.09	99.3	7500	2967.5	59.855	850.836	2125.29	69.7405	2.25235	13.7637	126	91.89	8804173	34430	3538	37.2585
Jiangsu	320000	Lianyungang	320700	119.222	34.5967	2011	1851	0.9194	71	60986	14105200	663.427	46.39	10431878	2746339	1800800	35.16	32119	14389	505.2	39.6	5148	66.4	41.2	7615	3748.28	63.2677	805.574	2055.37	67.9013	2.01255	13.69	141	91.5	1.084e+08	45390	7221	37.2585
Jiangsu	320000	Lianyungang	320700	119.222	34.5967	2012	2157	0.916828	67	73354	16034200	671.044	45.91	12808779	3125474	2089396	35.5	36470	16570	511	39.91	5588	68	71.2	7615	3229.88	54.9416	968.534	2050.07	70.7314	2.13366	13.857	114	92.1	1.129e+08	40629	6390	37.2585
Jiangsu	320000	Lianyungang	320700	119.222	34.5967	2013	2467	0.915336	81	86990	17854217	683.125	45.22	13501170	3623814	2333030	47.2	34335	19179	520.2	39.93	5989	69.6	82.4	7615	1643.11	58.5003	802.792	2240.92	71.8024	2.14963	14.2488	96	95.3	1.168e+08	43460	5618	37.2585
Jiangsu	320000	Lianyungang	320700	119.222	34.5967	2014	2818	0.904788	99	95438	19658900	691.399	45.26	17165737	3759482	2617723	48.22	44277	41368	526.5	40.01	6402	70.1	95.2	7615	2389.96	59.2649	879.35	2055.05	74.1325	2.00425	14.5661	75	93.7	1.174e+08	47569	6204	37.2585
Jiangsu	320000	Lianyungang	320700	119.222	34.5967	2015	3338	0.898428	119	80108	21606400	696.73	44.38	20773537	4259200	2917700	47.67	48416	33979	530.56	40.14	8269	78.4	100	7615	2581.49	56.8938	820.369	2012.42	75.0314	2.0393	20.7065	89	93.4	1.514e+08	41579	7339	37.2585
Jiangsu	320000	Lianyungang	320700	119.222	34.5967	2016	3147	0.825543	181	55044	23764800	701.248	44.18	23851577	3731200	2114700	47.48	52987	30798	534	40.42	8609	84	100	7615	2777.15	49.2364	865.433	2059.46	73.7472	2.12179	14.799	124	93.6	1.542e+08	36705	6769	37.2585
Jiangsu	320000	Lianyungang	320700	119.222	34.5967	2017	2997	0.880604	238	70902	26403100	699.934	49.6903	19784046	3905576	2148464	45.66	58577	19086	533	40	9003	88.8	100	7615	2674.36	48.4678	802.094	2321.15	70.8735	2.12423	15.1766	93	97.4	1.553e+08	18160	4860	37.2585
Jiangsu	320000	Lianyungang	320700	119.222	34.5967	2018	3069	0.936443	258	117088	27717000	701.248	43.56	20484572	4195660	2343089	47.28	61332	13397	534	41	22865	89.4	100	7615	3076.25	43.2904	895.883	2197.75	72.9191	2.26554	14.7407	87	94.6	15830000	9501	3770	37.2585
Jiangsu	320000	Lianyungang	320700	119.222	34.5967	2019	2445	0.948676	156	147582	31390000	701.155	43.43	25150341	4660300	2424400	42.7	69523	9690	534	38.9669	3235.24	92.1	100	7616	2777.15		796.4	2056.46	72.4456	2.13687	14.9652	94	96	1.730e+08	6348	3484	37.2585
Jiangsu	320000	Lianyungang	320700	119.222	34.5967	2020	4981	0.827116	294	153450	32770000	371.586	41.87	20944838	5016895	2451715	434743	71303	17894	283	42.29	3235.24	94.48	100	7616	2037.09		1204.49	2028.93	73.689	2.12458	14.994	113	81.4367	1675	11841	4096.78	37.2585
Jiangsu	320000	Huai’an	320800	119.015	33.6104	2003	2491.4	0.925269	4	10036	4206400	516.203	46.51	2281101	328692	186727	34.77	8108	20204	519.92	32.39	2559	13	50	10072	2865.15	48.9631	1441.37	1793.64	77.9809	2.24221	14.9398		98	6212351	26676	7126	37.2585
Jiangsu	320000	Huai’an	320800	119.015	33.6104	2004	2285.86	0.892389	9	12051	5009700	520.314	47.07	2756911	396069	223057	33.56	9597	27422	524.06	37.03	9.68	14	98	10072	2792.13	44.449	631.616	2117.01	70.6971	2.39158	15.7755		100	6092623	51216	6229	37.2585
Jiangsu	320000	Huai’an	320800	119.015	33.6104	2005	1503	0.889428	21	6771	5618100	523.997	45.52	3307259	494328	267748	33.24	11254	33548	527.77	37	10.05	56.7	100	10072	2898.89	50.0451	1222.31	2049.68	70.2661	2.43555	15.1752	105	99.7	7282746	55671	6244	37.2585
Jiangsu	320000	Huai’an	320800	119.015	33.6104	2006	1515	0.86885	19	11569	6510600	528.952	46.88	4502000	621590	369415	32.48	12278	29660	532.76	38.3	11.3	80.4	100	10072	2405.91	48.4756	1091.09	1849.12	73.2169	2.37684	15.8364	95	99.8	8193124	51754	6155	37.2585
Jiangsu	320000	Huai’an	320800	119.015	33.6104	2007	1519	0.868571	39	28637	7652300	530.183	48.14	6100000	836478	513956	35.08	14347	21539	534	39.2	12.4	73.2484	100	10072	2496.54	56.1706	1240	1866.95	72.9312	2.24439	16.0005	80	69.2485	9313430	47056	7568	37.2585
Jiangsu	320000	Huai’an	320800	119.015	33.6104	2008	1552	0.858527	24	94394	9158300	533.072	49.49	8249596	1142941	713565	38.17	17104	20562	536.91	39.53	13.21	81	100	10072	3070.01	51.53	1045.12	1890.21	71.3694	2.28436	15.2042	43	99.78	19643672	44790	9513	37.2585
Jiangsu	320000	Huai’an	320800	119.015	33.6104	2009	1750	0.871566	33	61418	11217500	530.342	48.27	11000000	1482720	964504	37.95	20946	16603	534.16	39.5	16.75	58	100	10072	2901.39	61.1758	872.457	1858.54	71.3277	2.27046	15.3186	47	99.83	11744599	51037	8130	37.2585
Jiangsu	320000	Huai’an	320800	119.015	33.6104	2010	2287	0.856805	45	130355	13880700	534.889	46.62	14850000	20615112	1414264	39.28	28861	16823	538.74	39.6	16	59	67	10072	2756.15	60.7705	916.592	2023.23	68.6291	2.34654	15.1319	45	99.73	2894373	39597	10484	37.2585
Jiangsu	320000	Huai’an	320800	119.015	33.6104	2011	2154	0.903061	54	161996	16900000	539.317	46.99	10205999	2966772	2046283	40.84	35181	22800	543.2	39.83	5178	45.8	65	10072	3561.26	62.1527	1065.14	1990.98	67.4026	2.12307	14.9327	57	99.1	14185466	47879	10129	37.2585
Jiangsu	320000	Huai’an	320800	119.015	33.6104	2012	2454	0.884909	58	212094	19209100	542.891	46.29	12479900	3398581	2336111	42.7	39992	19740	546.8	40.04	5446	72	97	10072	3599.54	51.5508	941.91	1989.94	70.0049	2.24886	14.9519	89	95.5	16505916	46937	9951	37.2585
Jiangsu	320000	Huai’an	320800	119.015	33.6104	2013	2764	0.891664	125	130219	21558600	549.047	45.6	14530541	3850537	2714195	63.3	38985	20886	553	40.74	5703	71.5	79.3	10072	1884.55	56.5646	733.446	2160.9	70.5175	2.2347	15.3067	57	97.7	17936170	44950	8348	37.2585
Jiangsu	320000	Huai’an	320800	119.015	33.6104	2014	3191	0.899046	229	119867	24553900	558.624	44.23	17957309	4316544	3085130	74.27	50736	27494	560.3	40.92	6138	77.6	90.3	10030	2428.08	58.3167	1112.07	1860.36	75.3512	2.02208	15.2199	81	99.5	19256573	43055	7989	37.2585
Jiangsu	320000	Huai’an	320800	119.015	33.6104	2015	3800	0.881951	189	121386	27450900	562.762	42.86	22032424	5124700	3503100	72.52	56460	17152	564.45	41.3	6402	79.28	90.52	10030	2445.4	56.4589	1110.18	1787.77	76.3927	1.98104	21.5635	68	97.3	20226856	68540	6984	37.2585
Jiangsu	320000	Huai’an	320800	119.015	33.6104	2016	3735	0.866129	237	116135	30480000	566.301	41.61	25351856	4834700	3155100	68.75	62446	9212	568	41.93	7506	79	100	10030	3205.11	48.2213	1144.56	1901.31	75.5947	2.06987	15.5687	108	80	22678166	25214	6624	37.2585
Jiangsu	320000	Huai’an	320800	119.015	33.6104	2017	3651	0.893023	445	117824	33288900	559.322	47.9197	22838149	4523140	2306078	64.53	69103	7225	561	42.2	7807	81.48	100	10030	2577.86	49.724	1012.94	2058.35	72.3532	2.00669	15.8871	118	93.55	23078438	18258	3690	37.2585
Jiangsu	320000	Huai’an	320800	119.015	33.6104	2018	2781	0.931875	571	141342	36012500	559.322	41.88	24499079	4867707	2472747	47.14	73204	6904	561	42	8620	82.3	100	10030	2790.08	46.6039	1147.57	1952.63	76.2557	2.13491	15.6711	157	98.2	22840000	11222	3207	37.2585
Jiangsu	320000	Huai’an	320800	119.015	33.6104	2019	3317	0.737927	261	137554	38710000	558.325	41.78	28905837	5291500	2573100	45.93	78543	29538	560	38.9669	3235.24	84.9	100	10030	3205.11		738.962	1907.85	74.6529	2.11576	15.6805	93	82.1454	4.051e+08	36481	6115.6	37.2585
Jiangsu	320000	Huai’an	320800	119.015	33.6104	2020	2870	0.945957	247	140555	40250000	298.106	40.52	26329548	5682476	2642070	449447	87507	6073	299	42.6	3235.24	89.03	100	10030	2037.09		1167.94	1796.32	76.2547	2.1826	15.7844	39	80.3959	2516	2397	4198.12	37.2585
Jiangsu	320000	Yancheng	320900	120.164	33.3474	2003	3347.57	0.899649	3	23907	7433900	531.609	43.93	2806381	443298	265523	48.04	9330	21882	796.51	28.11	1574	8	95	14983	3970.62	40.4688	1299.54	1878.9	79.5238	2.72529	14.6588		100	3781342	33958	11205	37.2585
Jiangsu	320000	Yancheng	320900	120.164	33.3474	2004	3427.04	0.892702	11	15389	8713600	532.79	44.9	3749071	546344	301117	47.92	10928	22603	798.28	29.75	12.32	49	100	14983	3694.2	39.6191	655.062	2248.76	73.2574	2.64367	15.5822		89	4351873	35830	10779	37.2585
Jiangsu	320000	Yancheng	320900	120.164	33.3474	2005	1714	0.911179	21	16183	10049000	470.553	44	5000000	706144	378936	48.28	12904	19252	798.67	37	13.6	75	100	16973	4219.82	40.5479	1212.26	2208.49	73.3434	2.77156	14.9477	47	98.8	5432067	41899	8569	37.2585
Jiangsu	320000	Yancheng	320900	120.164	33.3474	2006	1557	0.901329	20	32522	11742600	474.152	45.66	6675000	858896	488402	48.83	14647	17578	804.73	37.61	15.15	72	100	16972	3338.76	43.2272	1099.6	1995.24	76.4043	2.69513	15.5794	89	96.9	10452313	39121	9124	37.2585
Jiangsu	320000	Yancheng	320900	120.164	33.3474	2007	1468	0.912122	45	81084	13712600	477.133	46.98	8263133	1171809	654539	50.22	16987	11639	809.79	30.4	16.8	92.37	80	16972	3660.43	48.6113	1165.41	2078.83	76.4125	2.53889	15.787	88	60.76	6852666	35688	9319	37.2585
Jiangsu	320000	Yancheng	320900	120.164	33.3474	2008	1386	0.894149	72	172003	16032600	478.264	48.55	11201743	1536538	903000	50.35	19775	13921	811.71	24.74	16.78	80.8	80	16972	4575.02	45.036	916.902	2045.15	75.2979	2.56403	14.9706		94.9	7182716	29279	8652	37.2585
Jiangsu	320000	Yancheng	320900	120.164	33.3474	2009	1445	0.888372	75	104376	19170000	478.653	48.19	15002554	2065341	1268290	51.8	23607	13810	812.37	39.13	21.44	60.61	100	16972	3857.9	56.89	999.217	2046.98	74.5387	2.53168	15.1826	71	94.93	7903485	29285	8655	37.2585
Jiangsu	320000	Yancheng	320900	120.164	33.3474	2010	1438	0.837566	115	257155	23327600	480.863	47.01	18910496	2918950	1913514	51.91	31640	19145	816.12	38.98	22	48.9	44.13	16972	3501.61	48.1127	951.697	2186.23	73.5522	2.61446	14.8687	81	93	8213615	31966	13028	37.2585
Jiangsu	320000	Yancheng	320900	120.164	33.3474	2011	1716	0.866091	95	168780	27713300	483.561	47.13	15869807	4072205	2690358	52.78	38222	21727	820.7	39.82	3663	59.3	48.5	16972	5349.1	57.6322	1083.91	2079.3	71.6208	2.4316	14.6912	93	97.3	9023894	37335	20449	37.2585
Jiangsu	320000	Yancheng	320900	120.164	33.3474	2012	2058	0.817177	152	211103	31200000	484.563	47.21	19408661	4734763	3127815	53.8	43172	23694	822.4	40.02	3802	67.6	61.9	16972	4874.01	43.8185	876.802	2057.94	72.8262	2.56038	14.7987	101	83.3	9213963	40343	20117	37.2585
Jiangsu	320000	Yancheng	320900	120.164	33.3474	2013	2445	0.816497	219	154983	34755000	485.388	47.07	22176911	5556174	3667672	88.6	42178	29705	823.8	40.21	3860	69.2	80.7	16972	2764.36	48.7969	695.955	2339.84	74.1703	2.5615	15.3709	117	79.6	9444040	44800	17555	37.2585
Jiangsu	320000	Yancheng	320900	120.164	33.3474	2014	2908	0.813076	249	104732	38356200	489.339	46.47	27513537	6032064	4180231	87.32	53115	52532	828.5	40.4	4484	75.6	100	16931	3430.92	49.9845	1069.95	2000.76	77.1598	2.35356	15.0548	115	93.9	13934793	45519	17472	37.2585
Jiangsu	320000	Yancheng	320900	120.164	33.3474	2015	3726	0.816128	403	79519	42125000	489.061	45.66	33728896	7463100	4775000	89.22	58299	36416	828.03	41.2	5851	81.75	100	16931	3624.91	51.091	1314.91	1951.17	77.988	2.279	21.7783	124	95.56	16876450	41338	16193	37.2585
Jiangsu	320000	Yancheng	320900	120.164	33.3474	2016	3723	0.789366	613	70669	45760800	490.816	44.8	38828338	7303300	4151800	87.43	63278	21934	831	41.78	6141	81	100	16931	4728.43	42.1239	1341.39	1978.89	78.2729	2.35394	15.5305	141	94.5	17316845	29722	14207	37.2585
Jiangsu	320000	Yancheng	320900	120.164	33.3474	2017	3964	0.833349	1346	78862	50826900	487.863	43.4555	30266686	7482814	3600188	83.39	70216	14543	826	42.2	6477	86.7	100	16931	3659.58	41.7392	944.54	2178.14	75.0019	2.30264	15.826	121	90.6	19807270	19180	11003	37.2585
Jiangsu	320000	Yancheng	320900	120.164	33.3474	2018	4224	0.916056	1495	208422	54870800	487.272	44.4	33938979	8400801	3810000	80.45	75987	13182	825	43	7683	86.2	100	16931	4094.93	40.9133	1079.23	2056.8	79.0472	2.431	15.7498	123	98.2	18720000	11425	9174	37.2585
Jiangsu	320000	Yancheng	320900	120.164	33.3474	2019	4268	0.613974	747	188100	57020000	484.909	41.59	36183832	8775200	3830000	59.94	79149	29538	821	38.9669	3235.24	89.1	100	16931	4728.43		807.089	1862.6	77.4041	2.25513	15.7552	129	83.3225	6.821e+08	55608	9586.43	37.2585
Jiangsu	320000	Yancheng	320900	120.164	33.3474	2020	3641	0.909788	803	215757	59530000	253.972	39.96	31631264	9736039	4001031	601200	88731	5158	430	43.6	3235.24	91.81	100	16931	2037.09		1160.19	1781.37	76.6469	2.27648	15.6672	105	79.0036	2193	5122	6324.9	37.2585
Jiangsu	320000	Yangzhou	321000	119.413	32.3942	2003	2305.08	0.905846	13	48097	6472200	683.765	51.36	2470087	401777	305517	36.87	14290	15885	453.61	36.95	2143	73	97	6634	3139.17	51.2177	1444.51	1907.4	76.0031	2.48352	15.4794		96	5621950	70723	9192	37.2585
Jiangsu	320000	Yangzhou	321000	119.413	32.3942	2004	3246.12	0.909232	13	81398	7881300	684.79	53.27	3300495	492246	381368	34.7	17359	16024	454.29	36.81	18.66	72	100	6634	2833.23	51.846	747.596	2276.8	71.318	2.43823	16.2071		97	6362125	77205	8142	37.2585
Jiangsu	320000	Yangzhou	321000	119.413	32.3942	2005	2059	0.881318	26	52579	9220200	687.835	56.31	4100713	622208	495486	35.57	20389	18513	456.31	40	21.63	81	100	6634	3272.77	49.8686	1194.52	2135.72	71.7967	2.60059	15.6008	90	91.8	11862501	95662	12615	37.2585
Jiangsu	320000	Yangzhou	321000	119.413	32.3942	2006	2201	0.88292	26	76099	11001600	691.348	56.41	5332998	756396	630188	35.4	24048	16048	458.64	40.41	22.47	81.1	100	6634	2695.14	53.2875	1112.69	1995.09	73.9283	2.52941	16.2272	67	83.2	11232625	89442	12594	37.2585
Jiangsu	320000	Yangzhou	321000	119.413	32.3942	2007	2296	0.889207	41	87515	13118900	692.267	57.02	7178802	967100	856900	36.47	28585	14790	459.25	43.15	24.59	26.23	100	6634	2887.29	58.8883	1196.77	1970.38	73.0194	2.40094	16.423	87	100	12682903	88007	9067	37.2585
Jiangsu	320000	Yangzhou	321000	119.413	32.3942	2008	2410	0.881961	84	120175	15732900	693.081	57.06	9499801	1264575	1048317	37.2	34238	13304	459.79	43.45	25.09	86	100	6634	3247.42	55.7634	988.789	2023.03	71.1163	2.52515	15.5865	77	97.32	13423055	83009	9640	37.2585
Jiangsu	320000	Yangzhou	321000	119.413	32.3942	2009	2687	0.892981	140	226563	18563943	691.589	56.13	10639197	1590064	1280788	38.65	40418	10648	458.8	43.29	28.03	66.47	100	6634	3055.97	65.6823	1044.57	1954.92	72.566	2.51562	15.8034	47	97.43	14413419	82960	8956	37.2585
Jiangsu	320000	Yangzhou	321000	119.413	32.3942	2010	2849	0.910653	182	161462	22294884	696.586	55.14	13318491	2016767	1677818	40.09	49786	7796	459.12	43.6	28	68.94	87.5	6591	2785.98	60.5191	1004.26	2084.05	69.7009	2.57588	15.5784	70	97.43	14833371	65994	9059	37.2585
Jiangsu	320000	Yangzhou	321000	119.413	32.3942	2011	2862	0.898565	295	210264	26303025	698.073	54.29	14754285	2643735	2180818	42.11	58950	12849	460.1	42.83	5354	78.6	100	6591	4027.4	66.2436	1172.36	2037.09	68.1769	2.42661	15.3513	76	98.5	18356370	56346	9168	37.2585
Jiangsu	320000	Yangzhou	321000	119.413	32.3942	2012	2871	0.889865	311	213808	29332000	695.494	53	17836452	2848023	2249986	42.9	65692	12286	458.4	43.03	5508	83.6	100	6591	3924.44	53.3127	941.473	1999.8	70.2314	2.53415	15.3973	61	98.9	18586540	46046	9387	37.2585
Jiangsu	320000	Yangzhou	321000	119.413	32.3942	2013	2868	0.879598	403	195880	32520078	697.618	52.08	20251768	3192774	2592606	101.1	70696	16050	459.8	43.21	5704	83.6	100	6591	2166.22	59.2179	788.968	2256.42	70.6713	2.45645	15.9783	82	97.7	18996724	45800	9731	37.2585
Jiangsu	320000	Yangzhou	321000	119.413	32.3942	2014	2968	0.89634	415	138776	36979100	699.894	51	24166627	3677273	2951918	113.28	82654	16004	461.3	43.49	5914	84.4	99	6591	2801.15	61.5333	1150.7	1964.63	74.4611	2.09905	15.7115	117	92.3	19666928	44357	8790	37.2585
Jiangsu	320000	Yangzhou	321000	119.413	32.3942	2015	3098	0.884715	529	84841	40168400	699.621	50.09	28568211	4427800	3367500	108.42	89647	13917	461.12	43.71	6120	85.45	100	6591	2742.73	58.6377	1367.11	1865.14	74.8226	2.05778	22.0715	113	97.5	20057159	42415	8871	37.2585
Jiangsu	320000	Yangzhou	321000	119.413	32.3942	2016	3208	0.885205	699	120392	44493800	700.956	49.39	32886833	4789700	3453000	102.13	99151	9092	462	43.81	6528	86	100	6591	3776.01	49.0013	1548.49	1917.18	75.4529	2.08843	16.1411	127	97.3	21677540	15193	8233	37.2585
Jiangsu	320000	Yangzhou	321000	119.413	32.3942	2017	3470	0.900879	1315	120813	50649237	697.921	52.8243	29789034	5076403	3201787	98.13	112559	7745	460	43	7217	86	100	6591	2808.02	51.1267	1017.38	2071.05	72.2724	2.04038	16.4117	108	97	22738204	11197	6782	37.2585
Jiangsu	320000	Yangzhou	321000	119.413	32.3942	2018	3405	0.898113	1497	174650	54661700	696.404	47.99	33579174	5633867	3400339	97.06	120944	11899	459	44	8540	88	100	6591	2947.86	48.7446	1168.38	2032.81	76.5921	2.10525	16.3459	107	96	23180000	15588	7366	37.2585
Jiangsu	320000	Yangzhou	321000	119.413	32.3942	2019	3746	0.925279	867	170556	58500000	693.37	47.49	34877999	6119500	3287900	85.81	128856	8708	457	38.9669	3235.24	89.2	100	6591	3776.01		722.733	1834.89	74.0272	1.97996	16.2782	101	94	5.505e+08	9714	7066	37.2585
Jiangsu	320000	Yangzhou	321000	119.413	32.3942	2020	4252	0.92096	848	202204	60480000	491.579	46.06	36189866	6683001	3372719	868544	132784	8426	324	44.67	3235.24	91.45	100	6591	2037.09		1117.43	1660.79	76.3487	2.36516	16.3327	95	91.5716	2471	4031	5009.31	37.2585
Jiangsu	320000	Zhenjiang	321100	119.426	32.1878	2003	2884.5	0.864729	12	80552	6405100	694.541	57.29	2372847	366636	286038	30.28	23995	37416	267.19	36.03	2846	70	95	3847	3055.42	53.363	1356.48	1813.39	76.327	2.17781	15.9928		90	5884693	83825	10000	37.2585
Jiangsu	320000	Zhenjiang	321100	119.426	32.1878	2004	2427.65	0.85605	11	60601	7811600	694.593	58.96	3205244	441250	358961	30.65	29235	34540	267.21	36.83	48.31	71	100	3847	2679.63	58.5384	928.97	2149.73	72.0446	2.10599	16.6725		93	6284897	93894	8073	37.2585
Jiangsu	320000	Zhenjiang	321100	119.426	32.1878	2005	3687	0.860714	24	59590	8716700	695.633	60.59	4047505	521789	471352	30.52	29534	34213	267.61	39	50.1	75.9	100	3847	3071.09	52.9438	1042.12	1990.86	70.6698	2.34564	16.1857	49	96.4	10735110	91400	10314	37.2585
Jiangsu	320000	Zhenjiang	321100	119.426	32.1878	2006	3239	0.840528	48	73044	10215200	698.7	60.56	4785412	650835	601199	32.71	38088	31399	268.79	39.62	51.96	76	100	3847	2606.24	54.4745	1101.83	1856.42	73.7596	2.21767	16.7696	60	89	11195337	86405	10320	37.2585
Jiangsu	320000	Zhenjiang	321100	119.426	32.1878	2007	3161	0.88101	40	106354	12066865	698.674	59.81	5880163	809523	802565	34.8	44894	16484	268.78	41.18	56.79	78.35	100	3847	2859.36	61.9183	1078.69	1805.65	73.3282	2.09154	16.9699	84	47.87	12205839	76478	9782	37.2585
Jiangsu	320000	Zhenjiang	321100	119.426	32.1878	2008	3049	0.882594	100	104988	14081351	698.648	59.89	7185010	965740	856600	36.24	52391	14472	268.77	42.19	59.3	77.7	100	3847	2807.53	60.4731	1022.25	1876.32	72.358	2.52607	16.076	103	91.12	12906097	62068	9280	37.2585
Jiangsu	320000	Zhenjiang	321100	119.426	32.1878	2009	3230	0.890174	155	144081	16720765	701.534	58.2	10105736	1213152	1015693	36.62	62084	12233	269.88	42.17	61.86	66.91	100	3847	2759.71	68.9666	1261.11	1837.17	72.6513	2.51514	16.3477	44	92.52	13606399	59007	8782	37.2585
Jiangsu	320000	Zhenjiang	321100	119.426	32.1878	2010	3538	0.886462	196	136254	19876400	703.691	56.38	13270816	1590674	1381012	37.26	63280	12375	270.71	41.98	63	65.99	100	3847	2542.09	64.0804	1146.54	1904.71	70.8451	2.52303	16.1281	51	92.85	13976528	56402	8187	37.2585
Jiangsu	320000	Zhenjiang	321100	119.426	32.1878	2011	3385	0.856288	309	180756	23114500	706.785	55.05	12269399	2029009	1819016	39.27	73981	36521	271.9	42.24	4815	68	100	3847	3884.81	69.08	1107.57	1890.81	69.2417	2.51804	15.8917	47	98.1	14456767	86868	11173	37.2585
Jiangsu	320000	Zhenjiang	321100	119.426	32.1878	2012	3701	0.862326	548	221410	26304200	705.485	53.97	15006721	2352453	2154790	40.7	83650	18080	271.4	42.29	5075	76.9	100	3847	3773.68	57.7286	1053.63	1883.22	70.2627	2.64849	15.9016	52	98.3	14837059	70455	9982	37.2585
Jiangsu	320000	Zhenjiang	321100	119.426	32.1878	2013	3962	0.864419	818	309678	29272800	706.525	52.93	17531494	2862267	2545158	46.7	107621	21489	271.8	42.37	5423	78.6	100	3847	2118.18	59.5464	930.322	2142.91	69.7271	2.52874	16.636	64	98.1	15767388	63190	9665	37.2585
Jiangsu	320000	Zhenjiang	321100	119.426	32.1878	2014	4277	0.883305	902	129508	32524400	708.594	50.15	21423427	3118458	2777648	50.73	102652	26473	272.1	42.48	5692	79.9	100	3840	2764.41	65.2264	1242.03	1851.08	75.127	2.31239	16.2882	92	98.6	16597920	54579	9085	37.2585
Jiangsu	320000	Zhenjiang	321100	119.426	32.1878	2015	5058	0.879346	959	130516	35024800	707.474	49.31	25410669	3487300	3028500	50.5	110351	24230	271.67	42.62	5882	81.4	94.68	3840	2629.79	58.2862	1547.46	1798.06	75.5948	2.24867	22.413	98	95.18	16808194	46329	9059	37.2585
Jiangsu	320000	Zhenjiang	321100	119.426	32.1878	2016	4918	0.830626	1491	135068	38338400	708.333	48.79	28734336	3629400	2930100	47.97	120603	20637	272	42.99	5975	83.1	94.69	3840	3564.43	50.0654	1868.11	1797.86	76.2392	2.28745	16.7174	111	91	16898445	32477	7981	37.2585
Jiangsu	320000	Zhenjiang	321100	119.426	32.1878	2017	4970	0.919349	1971	135267	40103643	705.729	55.5644	26702476	3866360	2843378	43.06	128800	6825	271	43	6076	85.74	90.72	3840	2644.92	49.7459	1173.46	1979.3	73.2789	2.2228	16.8908	121	97.22	16978645	8993	5592	37.2585
Jiangsu	320000	Zhenjiang	321100	119.426	32.1878	2018	4104	0.949895	1525	152985	40500000	705.729	48.8	27700731	4084115	3015010	38.43	126906	5755	271	43	8885	90	99	3840	2833.55	48.6948	1261.23	1960.45	75.3946	2.25887	16.8739	126	96	17000000	7095	5560	37.2585
Jiangsu	320000	Zhenjiang	321100	119.426	32.1878	2019	5024	0.953918	732	140315	41270000	703.125	48.58	27859742	4662500	3068500	37.59	128981	4447	270	38.9669	3235.24	90.1	99	3840	3564.43		846.72	1768.95	74.6599	2.1234	16.8081	91	82.2081	3.030e+08	6058	5052	37.2585
Jiangsu	320000	Zhenjiang	321100	119.426	32.1878	2020	5885	0.925347	704	185607	42200000	664.062	47.13	28392591	4988952	3117410	367900	131580	3054	255	43.38	3235.24	92.22	100	3840	2037.09		1342.98	1646.46	76.9152	2.20731	16.9066	80	81.3422	1607	5711	2532.1	37.2585
Jiangsu	320000	Taizhou	321200	119.923	32.4558	2003	2523.29	0.900316	7	30269	5800400	869.729	51.78	2306477	406173	265681	32.65	11513	10149	503.66	33.4	1603	70	97	5791	3623.64	48.9864	1249.18	1880.82	78.2637	2.59956	15.4832		99	1792689	28244	14985	37.2585
Jiangsu	320000	Taizhou	321200	119.923	32.4558	2004	2370.12	0.908105	15	41472	7052000	868.192	53.96	3062444	494865	340673	32.15	14014	10724	502.77	38.26	42.69	45	100	5791	3303.94	51.9638	806.993	2255.49	73.774	2.49167	16.2531		98	2022682	28891	15757	37.2585
Jiangsu	320000	Taizhou	321200	119.923	32.4558	2005	997	0.87967	8	45647	8222600	866.051	57.97	4031318	626361	469055	32.32	17474	17046	502.05	40	53.11	80.1	100	5797	3813.96	49.0222	1072.64	2128.44	74.3156	2.80991	15.6254	67	98.6	4073366	42296	16230	37.2585
Jiangsu	320000	Taizhou	321200	119.923	32.4558	2006	1253	0.876054	60	65815	10022800	868.725	58.42	5325636	778163	614733	32.75	19933	15069	503.6	41.94	57.67	85.7	100	5797	3130.36	53.0489	1109.2	1977.55	76.7013	2.72989	16.2781	72	99.3	4693705	42318	18352	37.2585
Jiangsu	320000	Taizhou	321200	119.923	32.4558	2007	1593	0.895734	58	75078	12018200	863.723	58.25	7039705	1031457	841519	33.94	23933	10990	500.7	40.13	73.61	79.69	100	5797	3469.81	59.2081	1135.04	1969.67	76.4312	2.56078	16.4683	65	72.8	4724766	41500	15570	37.2585
Jiangsu	320000	Taizhou	321200	119.923	32.4558	2008	1960	0.837342	39	9458	13943800	864.05	57.99	9005151	1254391	1010800	34.89	27843	18161	500.89	40.2	26.3	81.4	100	5797	3892.71	55.8866	974.666	1942.94	74.8818	2.69754	15.6645	90	99.46	4762121	58576	15680	37.2585
Jiangsu	320000	Taizhou	321200	119.923	32.4558	2009	2672	0.843585	59	105626	16609200	869.381	56.78	11661970	1729288	1386244	35.52	33166	15378	503.98	40.59	27.11	56.09	100	5797	3481.98	66.7826	1148.41	1896.9	74.7932	2.70925	15.9275	57	99.74	5582225	57816	16449	37.2585
Jiangsu	320000	Taizhou	321200	119.923	32.4558	2010	3488	0.840436	107	18071	20487200	872.041	54.95	15380306	2157269	1708032	37.15	44118	16826	504.65	40.82	29	52.1	100	5787	3174.68	57.354	1011	2070.91	73.0883	2.7559	15.687	41	99.8	5942385	52950	15493	37.2585
Jiangsu	320000	Taizhou	321200	119.923	32.4558	2011	3438	0.886471	134	141726	24226100	876.274	54	11976511	2620216	2180020	39.4	52395	25347	507.1	41	2747	53.9	88.3	5787	4904.4	66.6671	1169.69	1985.82	72.1242	2.56014	15.4189	82	95.4	6022470	52738	12558	37.2585
Jiangsu	320000	Taizhou	321200	119.923	32.4558	2012	3340	0.891908	271	145018	27016700	875.065	53.1	14545916	3009003	2336243	40.9	58378	17765	506.4	41.06	2874	58.5	100	5787	4628.89	52.7728	964.762	1982.25	72.926	2.68665	15.4757	55	98.2	6342578	51979	8331	37.2585
Jiangsu	320000	Taizhou	321200	119.923	32.4558	2013	3243	0.893663	199	132259	30069100	877.484	52.35	17641702	3438129	2512812	94.8	59191	15584	507.8	40.72	3909	61.4	100	5787	2656	57.4273	802.037	2268.19	72.793	2.62236	16.1285	73	98.2	8343585	50300	7514	37.2585
Jiangsu	320000	Taizhou	321200	119.923	32.4558	2014	3203	0.898632	301	93945	33708900	878.694	50.36	21973367	3712131	2779543	107.26	72706	22240	508.5	40.81	4040	63.4	100	5787	3317.78	60.6072	1232	1940.45	76.4519	2.38233	15.8288	86	98.3	8693716	54224	7376	37.2585
Jiangsu	320000	Taizhou	321200	119.923	32.4558	2015	3320	0.908999	299	106550	36879000	877.57	49.11	26937463	4299000	3165600	107.17	79479	13880	507.85	41.3	4337	64.43	95.32	5787	3317.02	58.7475	1512.79	1835.99	76.9897	2.23185	22.2918	65	98.51	9334047	34170	6943	37.2585
Jiangsu	320000	Taizhou	321200	119.923	32.4558	2016	3417	0.905788	578	134448	41017800	877.83	47.15	31558701	4489300	3211800	110	88330	9794	508	41.82	4809	71.03	96.3	5787	4429.53	49.4834	1757.41	1861.88	78.0357	2.28276	16.3406	93	98.9	10084537	15106	5687	37.2585
Jiangsu	320000	Taizhou	321200	119.923	32.4558	2017	3785	0.914837	1104	170242	47445300	872.646	55.1387	30919500	4754870	3439707	114.03	102058	6728	505	42.22	5142	79.47	95.26	5787	3346.27	48.6928	1052.13	2063.01	74.6227	2.22029	16.5784	101	84.8467	13614991	11721	4596	37.2585
Jiangsu	320000	Taizhou	321200	119.923	32.4558	2018	3976	0.933698	1066	185575	51076300	869.19	47.65	33275402	5323571	3571517	113.96	109988	5929	503	43	6002	82.7	99.6	5787	3554.74	46.6419	1197.56	1997.26	78.1935	2.32454	16.5143	101	91	14460000	10580	4312	37.2585
Jiangsu	320000	Taizhou	321200	119.923	32.4558	2019	3919	0.943132	482	198628	51330000	865.584	49.21	31882280	5942400	3656700	94.62	110731	4914	501	38.9669	3235.24	87.3	100	5788	4429.53		839.553	1758.69	76.879	2.17933	16.397	83	96	4.699e+08	7750	4638	37.2585
Jiangsu	320000	Taizhou	321200	119.923	32.4558	2020	3869	0.948959	451	201905	53130000	530.408	47.83	32469485	6275366	3752034	927407	117542	1945	307	42.57	3235.24	93.02	100	5788	2037.09		1183.64	1638.57	77.3157	2.28049	16.5224	72	86.3667	1582	2649	4668.43	37.2585
Jiangsu	320000	Suqian	321300	118.275	33.9632	2003	1651.48	0.975133	2	1970	2781900	604.629	41.53	1420647	249124	98201	17.62	5400	2797	517.26	35.8	1074	10	67	8555	2860.84	51.8221	1477.07	1792.3	76.8757	1.88435	14.5517		100	184681	10210	3581	37.2585
Jiangsu	320000	Suqian	321300	118.275	33.9632	2004	2189.72	0.957906	0	1582	3355900	609.468	42.24	1971943	327057	110738	16.66	6462	9118	521.4	38.53	7.15	11	100	8555	2947.65	45.0672	640.024	2119.16	69.0676	2.04903	15.5805		100	2921093	18747	3823	37.2585
Jiangsu	320000	Suqian	321300	118.275	33.9632	2005	488	0.956185	3	3345	3759300	613.139	43.43	1671155	387049	137743	17.64	7188	9662	524.54	40	7.51	35	100	8555	2843.65	52.9441	1154.83	2098.2	67.924	2.0573	14.9687	71	100	3971157	24665	4043	37.2585
Jiangsu	320000	Suqian	321300	118.275	33.9632	2006	568	0.949007	3	4858	4542000	618.901	44.84	3460000	492028	200504	18.45	8618	9559	529.47	39.48	10.89	49.6	100	8555	2346.04	51.6076	859.387	1882.37	72.1677	2.08289	15.6645	61	100	14601692	23827	4203	37.2585
Jiangsu	320000	Suqian	321300	118.275	33.9632	2007	650	0.945887	4	7334	5420000	621.309	45.98	4530000	729343	329154	19.66	10217	8000	531.53	40.32	41.14	55.11	99.3	8555	2430.11	60.9141	1229.56	1882.74	73.4569	1.95773	15.7988	55	83.15	4206448	22829	4449	37.2585
Jiangsu	320000	Suqian	321300	118.275	33.9632	2008	753	0.941105	8	1016310	6550600	624.874	46.61	6050000	986176	465229	19.82	12289	7833	534.58	41.48	41.65	78.7	99.94	8555	3171.8	53.7845	1057.64	1853.62	71.333	1.98222	14.9906	94	99.92	4706581	19296	4641	37.2585
Jiangsu	320000	Suqian	321300	118.275	33.9632	2009	985	0.925726	14	11163	8268532	631.911	46.3	7986433	1300618	630710	20.52	15381	9844	540.6	40.63	42.75	73.82	100	8555	2860.2	62.987	756.179	1814.4	71.4324	2.07916	15.099	59	99.83	5206819	18251	5006	37.2585
Jiangsu	320000	Suqian	321300	118.275	33.9632	2010	1223	0.915326	15	1098939	10640900	638.551	45.03	10103660	1683627	895744	21.51	22525	10179	546.28	40.57	45	71.46	33.39	8555	2839.16	63.6552	901.211	2052.62	68.9268	2.14237	14.9	77	99.99	5747192	20072	6012	37.2585
Jiangsu	320000	Suqian	321300	118.275	33.9632	2011	1357	0.947876	36	18971	13208278	648.86	46.52	7889704	2212389	1209768	23.03	27839	17157	555.1	40.97	2786	72.5	52.8	8555	3597.72	65.2876	894.278	1924.47	67.369	1.94383	14.7092	77	98.1	6427747	25997	5571	37.2585
Jiangsu	320000	Suqian	321300	118.275	33.9632	2012	1472	0.941166	47	45194	15220300	654.939	47.1	10255630	2724023	1581256	24.4	31722	37509	560.3	41.33	2893	76.3	74.4	8555	3515.07	58.3677	968.917	1932.1	69.8171	2.04934	14.7455	70	83.3	7037933	24948	5093	37.2585
Jiangsu	320000	Suqian	321300	118.275	33.9632	2013	1555	0.938584	55	50895	17062756	671.164	47.8	12907454	3111628	1851154	54.4	29830	36743	572.1	41.97	3148	83.6	78.2	8524	1795.76	59.5318	711.426	2072.3	70.6821	2.08096	15.0669	48	89.8	8108300	24630	4850	37.2585
Jiangsu	320000	Suqian	321300	118.275	33.9632	2014	3657.64	0.932722	133	66480	19306800	681.253	48.34	15592162	3455899	2100975	51.68	39963	39136	580.7	42.08	3324	83	79.1	8524	2361.25	61.2313	1045.46	1907.08	74.2122	1.87334	15.0773	76	94	9138634	21413	4930	37.2585
Jiangsu	320000	Suqian	321300	118.275	33.9632	2015	1804	0.941354	66	29839	21261900	687.799	48.51	18389684	4057800	2356700	51.85	43853	34902	586.28	42.47	3610	83.65	100	8524	2564.84	59.6166	901.269	1857.87	75.3705	1.8644	21.0956	131	95.51	10608931	21301	4397	37.2585
Jiangsu	320000	Suqian	321300	118.275	33.9632	2016	1853	0.907258	73	44988	23511200	694.51	48.49	20595815	4245700	2380800	48.58	48311	20543	592	42.94	3693	84.48	100	8524	3012.07	52.5636	993.349	1946.78	74.6926	2.0005	15.3965	140	90.5	11169115	15127	5322	37.2585
Jiangsu	320000	Suqian	321300	118.275	33.9632	2017	1888	0.89686	230	36354	26109401	693.336	47.9145	18985104	4241181	2005789	46.8	53317	12361	591	42.97	3858	90.42	100	8524	2619.46	54.0508	938.884	2199.35	72.1067	1.92765	15.7086	162	79.8	11999353	13634	5652	37.2585
Jiangsu	320000	Suqian	321300	118.275	33.9632	2018	1955	0.941082	376	123541	27507200	693.336	46.52	22039867	4335422	2061999	44.12	55906	8642	591	44	9638	87.9	100	8524	2996.33	50.0511	1048.32	2024.1	75.2827	2.06071	15.4169	136	66.2	12770000	8486	5500	37.2585
Jiangsu	320000	Suqian	321300	118.275	33.9632	2019	1887	0.863186	105	136000	30990000	694.51	42.73	23960945	5057400	2126000	41.11	62840	4564	592	38.9669	3235.24	95.1	100	8524	3012.07		755.271	1923.8	73.2516	1.91479	15.4809	87	81	1.885e+08	20164	6662	37.2585
Jiangsu	320000	Suqian	321300	118.275	33.9632	2020	2144	0.906261	156	122736	32620000	363.679	41.91	21818414	5894420	2211699	396893	65503	8763	310	44.99	3235.24	96.12	100	8524	2037.09		1212.92	1813.18	74.5668	1.89682	15.6076	87	82.5437	1468	5853	4008.35	37.2585
Zhejiang	330000	Hangzhou	330100	120.21	30.2459	2003	3734.43	0.558208	112	100850	20997744	387.31	51.88	10067440	1635948	1503888	80.38	32819	41082	642.78	36.57	10057	72	88	16596	1822.53	41.0729	1211.89	1936.12	74.3123	2.23386	16.7865		94	16829120	112992	67775	37.2585
Zhejiang	330000	Hangzhou	330100	120.21	30.2459	2004	4758.97	0.6317	150	140982	25150000	392.673	53	12051792	1956282	1974523	80.94	38858	42720	651.68	35.91	24.54	84	98	16596	1773.4	46.6326	1111.06	1972.02	71.0806	1.95754	16.8388		93	19619855	125876	62100	37.2585
Zhejiang	330000	Hangzhou	330100	120.21	30.2459	2005	5449	0.89734	400	171274	29426519	397.957	50.87	13866833	2383344	2504565	101.77	44853	35782	660.45	37	26.31	72.27	100	16596	1856.86	43.2533	1212.84	1801.5	70.966	2.03307	16.5428	74	93.88	2.564e+08	125844	85735	37.2585
Zhejiang	330000	Hangzhou	330100	120.21	30.2459	2006	5329	0.589192	339	225536	34415068	401.488	50.4	14607422	2754809	3013888	129.32	51878	33596	666.31	38.14	27.3	74.94	100	16596	1562.24	44.923	1255.54	1648.18	72.5368	1.95566	17.1813	89	94.29	2.926e+08	121189	76539	37.2585
Zhejiang	330000	Hangzhou	330100	120.21	30.2459	2007	5741	0.611585	483	280181	41001722	405.128	50.17	16841298	3357153	3916195	152.82	52590	30962	672.35	38.5	28.94	70	100	16596	1921.93	51.9392	1264.86	1744.58	72.3773	1.9617	17.367	80	98.6	3.486e+08	118474	75359	37.2585
Zhejiang	330000	Hangzhou	330100	120.21	30.2459	2008	6055	0.822668	505	253789	47811649	408.315	49.97	19805018	4196674	4553531	182.41	70832	37124	677.64	38.6	30.57	83.24	100	16596	1699.15	47.1281	1463.14	1754.51	72.8495	1.88787	16.6122	135	95.06	4.078e+08	91983	75585	37.2585
Zhejiang	330000	Hangzhou	330100	120.21	30.2459	2009	6291	0.797308	768	401370	50875530	411.774	46.92	22916543	4903983	5207899	204.36	63333	35418	683.38	39.91	36.53	88.87	100	16596	1688.51	47.7256	1445.1	1792.57	73.9722	2.01266	16.8809	90	95.43	4.676e+08	92926	79959	37.2585
Zhejiang	330000	Hangzhou	330100	120.21	30.2459	2010	7481	0.782399	897	232336	59491687	415.233	47.81	27531348	6165836	6713413	232.71	69828	30860	689.12	39.91	35	93.22	100	16596	1631.87	46.8535	1761.4	1754.68	74.0745	1.98268	16.4954	147	94.13	5.017e+08	88682	80468	37.2585
Zhejiang	330000	Hangzhou	330100	120.21	30.2459	2011	6966	0.679047	1096	472230	70190579	419.197	47.35	31000218	7475108	7851524	264.3	80478	38297	695.7	40.04	17336	93.61	100	16596	2523.77	48.084	1413.59	1724.77	71.2501	1.92167	16.3029	207	92.7	5.287e+08	91688	47954	37.2585
Zhejiang	330000	Hangzhou	330100	120.21	30.2459	2012	7195	0.60904	1520	496061	78020058	422.726	45.79	37227544	7862800	8599875	281.9	88962	33015	700.5	40.03	18135	93.37	100	16571	2272.46	45.9848	1869.02	1658.26	72.9313	1.94588	16.2092	142	91.77	5.635e+08	86181	42724	37.2585
Zhejiang	330000	Hangzhou	330100	120.21	30.2459	2013	7161	0.605985	1647	527633	83435193	425.765	43.89	42638732	8557370	9452020	282.6	118013	40243	706.6	40.27	18606	93.9	100	16596	1365.24	42.7879	1424.47	1902.64	70.1127	1.99713	17.083	137	94	5.820e+08	82021	39186	37.2585
Zhejiang	330000	Hangzhou	330100	120.21	30.2459	2014	7426	0.64256	1943	633460	92061633	431.309	41.77	49527010	9611771	10273169	293.44	103813	70346	715.8	40.47	20031	93.87	100	16596	1853.8	47.3523	1573.92	1630.44	75.6072	2.06097	16.7111	138	91.1	6.304e+08	80349	35370	37.2585
Zhejiang	330000	Hangzhou	330100	120.21	30.2459	2015	8654	0.634256	2433	711253	1.005e+08	435.979	38.89	55563183	12054777	12338820	288.56	112230	49176	723.55	40.44	20464	94.28	100	16596	1677.22	40.9195	2026.73	1443.26	78.8822	2.02029	23.109	96	88.6	7.640e+08	63814	33807	37.2585
Zhejiang	330000	Hangzhou	330100	120.21	30.2459	2016	8175	0.644834	3678	720915	1.131e+08	443.48	36.42	58424194	14043065	14023826	290.13	124286	20414	736	40.73	22035	94.46	100	16596	1976.84	33.3175	1981.44	1610.93	78.5024	2.05491	17.8073	133	85.12	8.118e+08	39499	28382	37.2585
Zhejiang	330000	Hangzhou	330100	120.21	30.2459	2017	8352	0.702868	4593	661001	1.260e+08	454.326	53.1477	60382512	15409156	15674169	287.02	135113	16343	754	39.96	23620	95.1	100	16596	1560.83	32.213	1478.21	1804.78	74.7576	2.09394	17.7605	111	77.06	8.770e+08	26497	24559	37.2585
Zhejiang	330000	Hangzhou	330100	120.21	30.2459	2018	8357	0.858921	6398	810219	1.351e+08	459.265	33.84	65157942	17170834	18250616	279.19	140180	11629	774	40.63	46014	95.79	100	16853	1837.51	29.2542	1611.93	1768.4	76.9778	2.09486	17.6633	99	87.03	89760000	17166	23615	37.2585
Zhejiang	330000	Hangzhou	330100	120.21	30.2459	2019	8562	0.921017	5456	815953	1.537e+08	471.726	31.71	70677481	19528530	19659731	286.54	152465	12022	795	38.9669	3235.24	95.96	100	16853	1976.84		1691.28	1678.89	76.7295	1.97809	17.6003	109	98	2.123e+09	8177	20346	37.2585
Zhejiang	330000	Hangzhou	330100	120.21	30.2459	2020	8197	0.839657	6521	913382	1.611e+08	591.586	29.93	75427694	20696554	20933893	2923541	136617	10411	997	43.36	3235.24	97.06	100	16853	2037.09		1948.95	1477.49	76.8648	1.93118	17.76	83	94.2089	9951	3973	21808.9	37.2585
Zhejiang	330000	Ningbo	330200	121.55	29.8746	2003	4012.37	0.827825	22	172727	17868542	586.3	56.03	8375862	1802545	1394162	65.34	32639	22607	549.07	36.36	4000	39	91	9365	2640.92	31.8757	885.98	1935.98	75.8965	2.84261	17.4384		77	11493651	190071	14321	37.2585
Zhejiang	330000	Ningbo	330200	121.55	29.8746	2004	4097.49	0.838186	35	210332	21580377	590.166	57.01	10956650	2159499	1517490	71.15	39174	26454	552.69	36.79	18.37	52	92	9365	2401.09	37.57	1286.28	1936.7	74.6986	2.80012	17.6993		78	12423865	200452	11528	37.2585
Zhejiang	330000	Ningbo	330200	121.55	29.8746	2005	4731	0.842174	49	231097	24493099	594.447	54.77	13363043	2647747	2123797	81.03	44156	26369	556.7	37	19.1	59.19	95.92	9365	2380.93	33.3125	1357.07	1872.25	74.8493	2.90029	17.047	66	85.1	13134076	209866	11895	37.2585
Zhejiang	330000	Ningbo	330200	121.55	29.8746	2006	5473	0.809598	99	243018	28744435	598.452	55.09	15027686	2926969	2573799	95.42	51460	26501	560.45	37.5	33.86	68.89	95.92	9365	2287.67	38.2897	1175.53	1738.5	73.9619	2.43546	17.913	165	91.2	16017308	211263	15827	37.2585
Zhejiang	330000	Ningbo	330200	121.55	29.8746	2007	6478	0.825894	156	250518	34350042	575.143	55.29	15975361	3710400	3291218	104.73	66067	20206	564.56	37.57	34.47	60.45	100	9816	2550.47	38.1211	1390.87	1870.2	73.4445	2.43302	18.081	157	62.16	16387520	160247	17726	37.2585
Zhejiang	330000	Ningbo	330200	121.55	29.8746	2008	7405	0.805099	211	26175	39640472	578.68	55.41	17282413	4394083	3903874	114.63	69997	20575	568.09	37.45	37.34	79.69	100	9817	2583.19	38.6165	1342.58	1841.34	73.8241	2.47512	17.2396	126	85.7	16728219	134302	17266	37.2585
Zhejiang	330000	Ningbo	330200	121.55	29.8746	2009	8648	0.758727	255	220541	43293025	581.664	54.56	20042179	5060788	4328003	132.27	60720	27970	571.02	37.82	38.9	68.87	100	9817	2415.13	38.9023	1446.18	1827.66	73.4902	2.48704	17.4199	88	83.5	16928629	128709	17735	37.2585
Zhejiang	330000	Ningbo	330200	121.55	29.8746	2010	10353	0.743769	263	17574	51630017	584.841	55.6	21932830	6007447	5309278	140.19	69368	28386	574.08	38.04	44	70.44	100	9816	2323.4	35.6071	1543.24	1793.32	74.3545	2.42634	17.0199	112	89.66	17259893	109840	18970	37.2585
Zhejiang	330000	Ningbo	330200	121.55	29.8746	2011	11076	0.745549	378	280929	60592409	587.205	55.28	23855072	7507233	6575531	171.8	79524	31816	576.4	38.12	10863	72.85	100	9816	3449.29	37.2208	1242.42	1800.58	73.2624	2.42261	16.7729	147	89.76	1.799e+08	152601	19797	37.2585
Zhejiang	330000	Ningbo	330200	121.55	29.8746	2012	11639	0.718235	546	285252	65822064	588.529	53.43	29014258	8284437	7255003	174.7	86228	32135	577.7	38.21	11080	75.36	100	9816	3058.87	37.1915	1937.95	1749.82	74.4116	2.43392	16.8247	131	91.59	1.853e+08	144356	20125	37.2585
Zhejiang	330000	Ningbo	330200	121.55	29.8746	2013	12210	0.718111	929	327483	71288672	591.076	52.49	34229529	9398939	7928080	171.4	122912	25275	580.2	38.27	11290	77	100	9816	2192.94	35.6199	1437.41	2029.5	71.8612	2.45143	17.5965	92	90.06	1.927e+08	134630	19666	37.2585
Zhejiang	330000	Ningbo	330200	121.55	29.8746	2014	12754	0.781588	864	402514	76102816	594.743	52.3	39894626	10008563	8606109	171.71	98362	30577	583.8	38.22	11811	81.11	100	9816	2885.92	36.0618	1589.1	1597.72	77.1242	2.3893	17.2529	119	90.76	1.983e+08	118102	16546	37.2585
Zhejiang	330000	Ningbo	330200	121.55	29.8746	2015	13585	0.770789	1391	423375	80036103	597.565	51.2	45065771	12526362	10064065	166.83	102374	28128	586.57	38.3	12333	79.44	100	9816	2874.63	33.1725	1906.46	1468.36	78.7123	2.33269	23.1848	73	94.8	2.132e+08	101980	16098	37.2585
Zhejiang	330000	Ningbo	330200	121.55	29.8746	2016	12548	0.73774	2057	451333	86864911	602.078	51.29	49613931	12892601	11145409	151.86	110656	24009	591	39.77	13165	84.42	100	9816	2601.75	26.7073	1709.57	1584.28	79.602	2.6256	18.0589	103	94.86	3.244e+08	41928	15760	37.2585
[truncated: 3,406 more rows]

## Sheet: Adjacency Matrix
Beijing	Tianjin	Shijiazhuang	Tangshan	Qinhuangdao	Handan	Xingtai	Baoding	Zhangjiakou	Chengde	Cangzhou	Langfang	Hengshui	Taiyuan	Datong	Yangquan	Changzhi	Jincheng	Shuozhou	Jinzhong	Yuncheng	Xinzhou	Linfen	Lüliang	Hohhot	Baotou	Wuhai	Chifeng	Tongliao	Ordos	Hulunbuir	Bayannur	Ulanqab	Shenyang	Dalian	Anshan	Fushun	Benxi	Dandong	Jinzhou	Yingkou	Fuxin	Liaoyang	Panjin	Tieling	Chaoyang	Huludao	Changchun	Jilin	Siping
[truncated: 272 more rows]
[truncated: 222 more columns]
